# Supplementary material for: The Role of BiP and the IRE1α–XBP1 Axis in Rhabdomyosarcoma Pathology
Source: Cancers (Basel). 2021 Sep 30;13(19):4927. doi: 10.3390/cancers13194927 (PMC8508025; doi:10.3390/cancers13194927)
Supplement: Supplementary file 1 [file cancers-13-04927-s001.zip]

Archive with 1 entries (1 files):
- cancers-1381669-supplementary.xlsx
