# Supplementary material for: The Role of BiP and the IRE1α–XBP1 Axis in Rhabdomyosarcoma Pathology
Source: Cancers (Basel). 2021 Sep 30;13(19):4927. doi: 10.3390/cancers13194927 (PMC8508025; doi:10.3390/cancers13194927)
Supplement: Supplementary file 1 [file cancers-13-04927-s001.zip › cancers-1381669-supplementary.xlsx]

## Sheet: SO2082a Specs
Name	SO2082a
Description	Rhabdomyosarcoma tissue array with normal striated muscle control, including TNM, clinical stage and pathology grade, 104 cases/ 208 cores, replaced by SO2082b<br>
Panel	Rhabdomyosarcoma with normal striated muscle tissue microarray, containing 15 cases of spindle cell rhabdomyosarcoma, 27 embryonal rhabdomyosarcoma, 30 pleomorphic rhabdomyosarcoma, 24 alveolus rhabdomyosarcoma, and 8 skeletal muscle tissue, duplicate cores per case
Price	455
Cases	104
Cores	208
Diameter	5
Rows	13
Columns	16
Position	No.	Age	Sex	Organ/Anatomic Site	Pathology diagnosis	TNM	Grade	Stage	Type	Tissue ID.
A1	1	10	M	Testis	Spindle cell rhabdomyosarcoma of right testis	T2N0M0	-	G2 IIB	malignant	Mtt090022
A2	2	10	M	Testis	Spindle cell rhabdomyosarcoma of right testis	T2N0M0	-	G2 IIB	malignant	Mtt090022
A3	3	10	M	Testis	Spindle cell rhabdomyosarcoma of right testis	T2N0M0	-	G2 IIB	malignant	Mtt090009
A4	4	10	M	Testis	Spindle cell rhabdomyosarcoma of right testis	T2N0M0	-	G2 IIB	malignant	Mtt090009
A5	5	39	M	Testis	Spindle cell rhabdomyosarcoma of left spermatic cord	T1bN0M0	-	G2 IIA	malignant	Mtt040210
A6	6	39	M	Testis	Spindle cell rhabdomyosarcoma of left spermatic cord	T1bN0M0	-	G2 IIA	malignant	Mtt040210
A7	7	42	M	Testis	Spindle cell rhabdomyosarcoma of testis	T2bN0M0	-	G2 IIB	malignant	Mtt040185
A8	8	42	M	Testis	Spindle cell rhabdomyosarcoma of testis	T2bN0M0	-	G2 IIB	malignant	Mtt040185
A9	9	44	M	Testis	Spindle cell rhabdomyosarcoma of testis	T2bN0M0	-	G2 IIB	malignant	Mtt040113
A10	10	44	M	Testis	Spindle cell rhabdomyosarcoma of testis	T2bN0M0	-	G2 IIB	malignant	Mtt040113
A11	11	16	M	Testis	Spindle cell rhabdomyosarcoma of left testis	T1bN0M0	-	G2 IIA	malignant	Mtt040096
A12	12	16	M	Testis	Spindle cell rhabdomyosarcoma of left testis	T1bN0M0	-	G2 IIA	malignant	Mtt040096
A13	13	62	M	Prostate	Spindle cell rhabdomyosarcoma of prostate	T2bN0M0	-	G2 IIB	malignant	Mpr050077
A14	14	62	M	Prostate	Spindle cell rhabdomyosarcoma of prostate	T2bN0M0	-	G2 IIB	malignant	Mpr050077
A15	15	62	M	Prostate	Spindle cell rhabdomyosarcoma of prostate	T2bN0M0	-	G2 IIB	malignant	Mpr050059
A16	16	62	M	Prostate	Spindle cell rhabdomyosarcoma of prostate	T2bN0M0	-	G2 IIB	malignant	Mpr050059
B1	17	64	M	Prostate	Spindle cell rhabdomyosarcoma of prostate	T2N0M0	-	G2 IIB	malignant	Mpr050014
B2	18	64	M	Prostate	Spindle cell rhabdomyosarcoma of prostate	T2N0M0	-	G2 IIB	malignant	Mpr050014
B3	19	36	M	Thigh	Spindle cell rhabdomyosarcoma of right thigh	T1N0M0	-	G2 IIA	malignant	Sfb040340
B4	20	36	M	Thigh	Spindle cell rhabdomyosarcoma of right thigh	T1N0M0	-	G2 IIA	malignant	Sfb040340
B5	21	42	M	Thigh	Spindle cell rhabdomyosarcoma of left thigh	T2N0M0	-	G2 IIB	malignant	Ssm070041
B6	22	42	M	Thigh	Spindle cell rhabdomyosarcoma of left thigh	T2N0M0	-	G2 IIB	malignant	Ssm070041
B7	23	34	F	Prosopo	Spindle cell rhabdomyosarcoma of right face	T1N0M0	-	G2 IIA	malignant	Srm050081
B8	24	34	F	Prosopo	Spindle cell rhabdomyosarcoma of right face	T1N0M0	-	G2 IIA	malignant	Srm050081
B9	25	35	M	Groin	Spindle cell rhabdomyosarcoma of right groin	T2N0M0	-	G2 IIB	malignant	Sfb040366
B10	26	35	M	Groin	Spindle cell rhabdomyosarcoma of right groin	T2N0M0	-	G2 IIB	malignant	Sfb040366
B11	27	40	M	Back	Spindle cell rhabdomyosarcoma of back	T1aN0M0	-	G2 IIA	malignant	Sst040330
B12	28	40	M	Back	Spindle cell rhabdomyosarcoma of back	T1aN0M0	-	G2 IIA	malignant	Sst040330
B13	29	48	F	Retroperitoneum	Spindle cell rhabdomyosarcoma of retroperitoneum	T2N0M0	-	G2 IIB	malignant	Apo040221
B14	30	48	F	Retroperitoneum	Spindle cell rhabdomyosarcoma of retroperitoneum	T2N0M0	-	G2 IIB	malignant	Apo040221
B15	31	15	M	Testis	Embryonal rhabdomyosarcoma of left epididymis	T2N0M0	-	G3 IIIB	malignant	Mtt110001
B16	32	15	M	Testis	Embryonal rhabdomyosarcoma of left epididymis	T2N0M0	-	G3 IIIB	malignant	Mtt110001
C1	33	34	M	Testis	Pleomorphic rhabdomyosarcoma of testis	T1bN0M0	-	G3 IIIA	malignant	Mtt040159
C2	34	34	M	Testis	Pleomorphic rhabdomyosarcoma of testis	T1bN0M0	-	G3 IIIA	malignant	Mtt040159
C3	35	49	M	Testis	Embryonal rhabdomyosarcoma of testis	T2bN0M0	-	G3 IIIB	malignant	Mtt030229
C4	36	49	M	Testis	Embryonal rhabdomyosarcoma of testis	T2bN0M0	-	G3 IIIB	malignant	Mtt030229
C5	37	30	F	Retroperitoneum	Pleomorphic rhabdomyosarcoma of retroperitoneum	T2bN0M0	-	G3 IIIB	malignant	Apo090014
C6	38	30	F	Retroperitoneum	Pleomorphic rhabdomyosarcoma of retroperitoneum	T2bN0M0	-	G3 IIIB	malignant	Apo090014
C7	39	50	F	Retroperitoneum	Pleomorphic rhabdomyosarcoma of retroperitoneum	T2bN0M0	-	G3 IIIB	malignant	Apo040222
C8	40	50	F	Retroperitoneum	Pleomorphic rhabdomyosarcoma of retroperitoneum	T2bN0M0	-	G3 IIIB	malignant	Apo040222
C9	41	52	F	Retroperitoneum	Embryonal rhabdomyosarcoma of retroperitoneum	T2bN0M0	-	G3 IIIB	malignant	Apo050127
C10	42	52	F	Retroperitoneum	Embryonal rhabdomyosarcoma of retroperitoneum	T2bN0M0	-	G3 IIIB	malignant	Apo050127
C11	43	19	M	Retroperitoneum	Pleomorphic rhabdomyosarcoma of retroperitoneum	T2N0M0	-	G3 IIIB	malignant	Apo080022
C12	44	19	M	Retroperitoneum	Pleomorphic rhabdomyosarcoma of retroperitoneum	T2N0M0	-	G3 IIIB	malignant	Apo080022
C13	45	8	M	Retroperitoneum	Pleomorphic rhabdomyosarcoma of retroperitoneum	T2N0M0	-	G3 IIIB	malignant	Apo070224
C14	46	8	M	Retroperitoneum	Pleomorphic rhabdomyosarcoma of retroperitoneum	T2N0M0	-	G3 IIIB	malignant	Apo070224
C15	47	26	F	Striated muscle	Pleomorphic rhabdomyosarcoma of retroperitoneum	T2N0M0	-	G3 IIIB	malignant	Srm080137
C16	48	26	F	Striated muscle	Pleomorphic rhabdomyosarcoma of retroperitoneum	T2N0M0	-	G3 IIIB	malignant	Srm080137
D1	49	44	M	Thigh	Embryonal rhabdomyosarcoma of left thigh	T2N0M0	-	G3 IIIB	malignant	Sst050011
D2	50	44	M	Thigh	Embryonal rhabdomyosarcoma of left thigh	T2N0M0	-	G3 IIIB	malignant	Sst050011
D3	51	77	M	Leg	Pleomorphic rhabdomyosarcoma of right leg	T2N0M0	-	G3 IIIB	malignant	Srm070134
D4	52	77	M	Leg	Pleomorphic rhabdomyosarcoma of right leg	T2N0M0	-	G3 IIIB	malignant	Srm070134
D5	53	48	M	Thigh	Pleomorphic rhabdomyosarcoma of left thigh	T2N0M0	-	G3 IIIB	malignant	Srm070200
D6	54	48	M	Thigh	Pleomorphic rhabdomyosarcoma of left thigh	T2N0M0	-	G3 IIIB	malignant	Srm070200
D7	55	49	M	Thigh	Pleomorphic rhabdomyosarcoma of left thigh	T2aN0M0	-	G3 IIIB	malignant	Srm030417
D8	56	49	M	Thigh	Pleomorphic rhabdomyosarcoma of left thigh	T2aN0M0	-	G3 IIIB	malignant	Srm030417
D9	57	49	M	Thigh	Pleomorphic rhabdomyosarcoma of right thigh	T2bN0M0	-	G3 IIIB	malignant	Sfb060326
D10	58	49	M	Thigh	Pleomorphic rhabdomyosarcoma of right thigh	T2bN0M0	-	G3 IIIB	malignant	Sfb060326
D11	59	33	F	Thigh	Pleomorphic rhabdomyosarcoma of right thigh	T1aN0M0	-	G3 IIIA	malignant	Sfb040332
D12	60	33	F	Thigh	Pleomorphic rhabdomyosarcoma of right thigh	T1aN0M0	-	G3 IIIA	malignant	Sfb040332
D13	61	39	M	Thigh	Pleomorphic rhabdomyosarcoma of right thigh	T2N0M0	-	G3 IIIB	malignant	Sfb040356
D14	62	39	M	Thigh	Pleomorphic rhabdomyosarcoma of right thigh	T2N0M0	-	G3 IIIB	malignant	Sfb040356
D15	63	91	M	Thigh	Pleomorphic rhabdomyosarcoma of right thigh	T2aN0M0	-	G3 IIIB	malignant	Srm030172
D16	64	91	M	Thigh	Pleomorphic rhabdomyosarcoma of right thigh	T2aN0M0	-	G3 IIIB	malignant	Srm030172
E1	65	30	M	Thigh	Embryonal rhabdomyosarcoma of left thigh	T1N0M0	-	G3 IIIA	malignant	Srm050187
E2	66	30	M	Thigh	Embryonal rhabdomyosarcoma of left thigh	T1N0M0	-	G3 IIIA	malignant	Srm050187
E3	67	50	M	Thigh	Pleomorphic rhabdomyosarcoma of right thigh	T1aN0M0	-	G3 IIIA	malignant	Srm040370
E4	68	50	M	Thigh	Pleomorphic rhabdomyosarcoma of right thigh	T1aN0M0	-	G3 IIIA	malignant	Srm040370
E5	69	20	F	Leg	Embryonal rhabdomyosarcoma of left leg	T1aN0M0	-	G3 IIIA	malignant	Srm050111
E6	70	20	F	Leg	Embryonal rhabdomyosarcoma of left leg	T1aN0M0	-	G3 IIIA	malignant	Srm050111
E7	71	1.5	F	Leg	Embryonal rhabdomyosarcoma of left leg	T2aN0M0	-	G3 IIIB	malignant	Srm040204
E8	72	1.5	F	Leg	Embryonal rhabdomyosarcoma of left leg	T2aN0M0	-	G3 IIIB	malignant	Srm040204
E9	73	30	M	Leg	Embryonal rhabdomyosarcoma of left leg	T2aN0M0	-	G3 IIIB	malignant	Srm030089
E10	74	30	M	Leg	Embryonal rhabdomyosarcoma of left leg	T2aN0M0	-	G3 IIIB	malignant	Srm030089
E11	75	67	M	Lower limb	Pleomorphic rhabdomyosarcoma of right lower limb	T1aN0M0	-	G3 IIIA	malignant	Srm050001
E12	76	67	M	Lower limb	Pleomorphic rhabdomyosarcoma of right lower limb	T1aN0M0	-	G3 IIIA	malignant	Srm050001
E13	77	85	F	Lower limb	Pleomorphic rhabdomyosarcoma of right lower limb	T2N0M0	-	G3 IIIB	malignant	Srm060162
E14	78	85	F	Lower limb	Pleomorphic rhabdomyosarcoma of right lower limb	T2N0M0	-	G3 IIIB	malignant	Srm060162
E15	79	48	M	Lower limb	Pleomorphic rhabdomyosarcoma of left lower limb	T2N0M0	-	G3 IIIB	malignant	Srm070133
E16	80	48	M	Lower limb	Pleomorphic rhabdomyosarcoma of left lower limb	T2N0M0	-	G3 IIIB	malignant	Srm070133
F1	81	36	M	Striated muscle	Pleomorphic rhabdomyosarcoma of right upper arm	T1aN0M0	-	G3 IIIA	malignant	Srm030153
F2	82	36	M	Striated muscle	Pleomorphic rhabdomyosarcoma of right upper arm	T1aN0M0	-	G3 IIIA	malignant	Srm030153
F3	83	50	F	Striated muscle	Pleomorphic rhabdomyosarcoma of right femur	T2bN0M0	-	G3 IIIB	malignant	Srm030018
F4	84	50	F	Striated muscle	Pleomorphic rhabdomyosarcoma of right femur	T2bN0M0	-	G3 IIIB	malignant	Srm030018
F5	85	82	M	Striated muscle	Embryonal rhabdomyosarcoma of left buttocks	T1aN0M0	-	G3 IIIA	malignant	Sft070082
F6	86	82	M	Striated muscle	Embryonal rhabdomyosarcoma of left buttocks	T1aN0M0	-	G3 IIIA	malignant	Sft070082
F7	87	33	F	Striated muscle	Embryonal rhabdomyosarcoma of left lower mandible	T2aN0M0	-	G3 IIIB	malignant	Srm050008
F8	88	33	F	Striated muscle	Embryonal rhabdomyosarcoma of left lower mandible	T2aN0M0	-	G3 IIIB	malignant	Srm050008
F9	89	42	F	Striated muscle	Embryonal rhabdomyosarcoma of neck	T2aN0M0	-	G3 IIIB	malignant	Srm050142
F10	90	42	F	Striated muscle	Embryonal rhabdomyosarcoma of neck	T2aN0M0	-	G3 IIIB	malignant	Srm050142
F11	91	24	M	Striated muscle	Pleomorphic rhabdomyosarcoma of right neck	T2N0M0	-	G3 IIIB	malignant	Srm060217
F12	92	24	M	Striated muscle	Pleomorphic rhabdomyosarcoma of right neck	T2N0M0	-	G3 IIIB	malignant	Srm060217
F13	93	20	M	Striated muscle	Pleomorphic rhabdomyosarcoma of left shoulder	T1aN0M0	-	G3 IIIA	malignant	Srm050022
F14	94	20	M	Striated muscle	Pleomorphic rhabdomyosarcoma of left shoulder	T1aN0M0	-	G3 IIIA	malignant	Srm050022
F15	95	25	M	Bone	Pleomorphic rhabdomyosarcoma of right shoulder	T1N0M0	-	G3 IIIA	malignant	Lbn060059
F16	96	25	M	Bone	Pleomorphic rhabdomyosarcoma of right shoulder	T1N0M0	-	G3 IIIA	malignant	Lbn060059
G1	97	52	M	Bone	Embryonal rhabdomyosarcoma of right shoulder	T1N0M0	-	G3 IIIA	malignant	Lbn080039
G2	98	52	M	Bone	Embryonal rhabdomyosarcoma of right shoulder	T1N0M0	-	G3 IIIA	malignant	Lbn080039
G3	99	39	M	Bone	Pleomorphic rhabdomyosarcoma of left humerus	T1N0M0	-	G3 IIIA	malignant	Lbn080040
G4	100	39	M	Bone	Pleomorphic rhabdomyosarcoma of left humerus (tumor necrosis)	T1N0M0	-	G3 IIIA	malignant	Lbn080040
G5	101	20	M	Bone	Embryonal rhabdomyosarcoma of thoracic vertebra	T1bN0M0	-	G3 IIIA	malignant	Lbn020026
G6	102	20	M	Bone	Embryonal rhabdomyosarcoma of thoracic vertebra	T1bN0M0	-	G3 IIIA	malignant	Lbn020026
G7	103	46	M	Pleura	Pleomorphic rhabdomyosarcoma of right chest wall	T2bN0M0	-	G3 IIIB	malignant	Atc030120
G8	104	46	M	Pleura	Pleomorphic rhabdomyosarcoma of right chest wall	T2bN0M0	-	G3 IIIB	malignant	Atc030120
G9	105	15	M	Pleura	Embryonal rhabdomyosarcoma of right pleura	T2bN0M0	-	G3 IIIB	malignant	Atc060342
G10	106	15	M	Pleura	Embryonal rhabdomyosarcoma of right pleura	T2bN0M0	-	G3 IIIB	malignant	Atc060342
G11	107	40	F	Abdominal cavity	Embryonal rhabdomyosarcoma of chest wall	T2bN0M0	-	G3 IIIB	malignant	Aac040131
G12	108	40	F	Abdominal cavity	Embryonal rhabdomyosarcoma of chest wall	T2bN0M0	-	G3 IIIB	malignant	Aac040131
G13	109	60	M	Bladder	Embryonal rhabdomyosarcoma of bladder	T2N0M0	-	G3 IIIB	malignant	Ubd030085
G14	110	60	M	Bladder	Embryonal rhabdomyosarcoma of bladder	T2N0M0	-	G3 IIIB	malignant	Ubd030085
G15	111	68	M	Bladder	Embryonal rhabdomyosarcoma of bladder	T2N0M0	-	G3 IIIB	malignant	Ubd030124
G16	112	68	M	Bladder	Embryonal rhabdomyosarcoma of bladder	T2N0M0	-	G3 IIIB	malignant	Ubd030124
H1	113	74	F	Bladder	Pleomorphic rhabdomyosarcoma of bladder	T2bN0M0	-	G3 IIIB	malignant	Ubd040458
H2	114	74	F	Bladder	Pleomorphic rhabdomyosarcoma of bladder	T2bN0M0	-	G3 IIIB	malignant	Ubd040458
H3	115	32	F	Uterine cervix	Pleomorphic rhabdomyosarcoma of cervix	T2bN0M0	-	G3 IIIB	malignant	Fdu041182
H4	116	32	F	Uterine cervix	Pleomorphic rhabdomyosarcoma of cervix	T2bN0M0	-	G3 IIIB	malignant	Fdu041182
H5	117	67	F	Uterine cervix	Pleomorphic rhabdomyosarcoma of cervix	T2bN0M0	-	G3 IIIB	malignant	Fdu040953
H6	118	67	F	Uterine cervix	Pleomorphic rhabdomyosarcoma of cervix	T2bN0M0	-	G3 IIIB	malignant	Fdu040953
H7	119	51	F	Uterine cervix	Pleomorphic rhabdomyosarcoma of cervix	T2bN0M0	-	G3 IIIB	malignant	Fdu041147
H8	120	51	F	Uterine cervix	Pleomorphic rhabdomyosarcoma of cervix	T2bN0M0	-	G3 IIIB	malignant	Fdu041147
H9	121	49	F	Uterus	Pleomorphic rhabdomyosarcoma of uterus	T2bN0M0	-	G3 IIIB	malignant	Fur041163
H10	122	49	F	Uterus	Pleomorphic rhabdomyosarcoma of uterus	T2bN0M0	-	G3 IIIB	malignant	Fur041163
H11	123	47	F	Ovary	Embryonal rhabdomyosarcoma of left ovary	T1N0M0	-	G3 IIIA	malignant	Fov041041
H12	124	47	F	Ovary	Embryonal rhabdomyosarcoma of left ovary	T1N0M0	-	G3 IIIA	malignant	Fov041041
H13	125	1	M	Scrotum	Embryonal rhabdomyosarcoma of left scrotum	T2N0M0	-	G3 IIIB	malignant	Msc030257
H14	126	1	M	Scrotum	Embryonal rhabdomyosarcoma of left scrotum	T2N0M0	-	G3 IIIB	malignant	Msc030257
H15	127	73	M	Heart	Embryonal rhabdomyosarcoma of right cardiac ventricle	T1N0M0	-	G3 IIIA	malignant	Cht050018
H16	128	73	M	Heart	Embryonal rhabdomyosarcoma of right cardiac ventricle (hemorrhage)	T1N0M0	-	G3 IIIA	malignant	Cht050018
I1	129	45	M	Skin	Pleomorphic rhabdomyosarcoma of right face	T1N0M0	-	G3 IIIA	malignant	Kin090031
I2	130	45	M	Skin	Pleomorphic rhabdomyosarcoma of right face	T1N0M0	-	G3 IIIA	malignant	Kin090031
I3	131	8	F	Nose	Embryonal rhabdomyosarcoma of right nasal cavity	T1aN0M0	-	G3 IIIA	malignant	Rns030045
I4	132	8	F	Nose	Embryonal rhabdomyosarcoma of right nasal cavity	T1aN0M0	-	G3 IIIA	malignant	Rns030045
I5	133	26	M	Nose	Embryonal rhabdomyosarcoma of right nasal cavity	T1aN0M0	-	G3 IIIA	malignant	Rns050364
I6	134	26	M	Nose	Embryonal rhabdomyosarcoma of right nasal cavity	T1aN0M0	-	G3 IIIA	malignant	Rns050364
I7	135	27	M	Nose	Embryonal rhabdomyosarcoma of nasal cavity	T1aN0M0	-	G3 IIIA	malignant	Rns050303
I8	136	27	M	Nose	Embryonal rhabdomyosarcoma of nasal cavity	T1aN0M0	-	G3 IIIA	malignant	Rns050303
I9	137	13	M	Eye	Embryonal rhabdomyosarcoma of right eye sockets	T1aN0M0	-	G3 IIIA	malignant	Vey040018
I10	138	13	M	Eye	Embryonal rhabdomyosarcoma of right eye sockets	T1aN0M0	-	G3 IIIA	malignant	Vey040018
I11	139	19	F	Larynx	Embryonal rhabdomyosarcoma of larynx	T1bN0M0	-	G3 IIIA	malignant	Rla070044
I12	140	19	F	Larynx	Embryonal rhabdomyosarcoma of larynx	T1bN0M0	-	G3 IIIA	malignant	Rla070044
I13	141	17	F	Leg	Alveolus rhabdomyosarcoma of left leg	T2aN0M0	-	G4 IIIB	malignant	Srm030424
I14	142	17	F	Leg	Alveolus rhabdomyosarcoma of left leg	T2aN0M0	-	G4 IIIB	malignant	Srm030424
I15	143	29	F	Thigh	Embryonal rhabdomyosarcoma of right thigh	T1N0M0	-	G4 IIIA	malignant	Srm060028
I16	144	29	F	Thigh	Embryonal rhabdomyosarcoma of right thigh	T1N0M0	-	G4 IIIA	malignant	Srm060028
J1	145	56	M	Thigh	Alveolus rhabdomyosarcoma of left thigh	T2aN0M0	-	G4 IIIB	malignant	Srm040086
J2	146	56	M	Thigh	Alveolus rhabdomyosarcoma of left thigh	T2aN0M0	-	G4 IIIB	malignant	Srm040086
J3	147	28	M	Thigh	Alveolus rhabdomyosarcoma of right thigh	T1N0M0	-	G4 IIIA	malignant	Str060112
J4	148	28	M	Thigh	Alveolus rhabdomyosarcoma of right thigh	T1N0M0	-	G4 IIIA	malignant	Str060112
J5	149	52	M	Thigh	Embryonal rhabdomyosarcoma of left thigh	T1aN0M0	-	G4 IIIB	malignant	Sst060152
J6	150	52	M	Thigh	Embryonal rhabdomyosarcoma of left thigh (fatty tissue and blood vessel)	T1aN0M0	-	G4 IIIB	malignant	Sst060152
J7	151	20	F	Thigh	Alveolus rhabdomyosarcoma of left thigh	T2N0M0	-	G4 IIIB	malignant	Sst060139
J8	152	20	F	Thigh	Alveolus rhabdomyosarcoma of left thigh	T2N0M0	-	G4 IIIB	malignant	Sst060139
J9	153	36	M	Thigh	Alveolus rhabdomyosarcoma of left thigh	T1N0M0	-	G4 IIIA	malignant	Sst050255
J10	154	36	M	Thigh	Alveolus rhabdomyosarcoma of left thigh	T1N0M0	-	G4 IIIA	malignant	Sst050255
J11	155	10	M	Striated muscle	Alveolus rhabdomyosarcoma of left leg	T2aN0M0	-	G4 IIIB	malignant	Srm040374
J12	156	10	M	Striated muscle	Alveolus rhabdomyosarcoma of left leg	T2aN0M0	-	G4 IIIB	malignant	Srm040374
J13	157	47	F	Striated muscle	Alveolus rhabdomyosarcoma of right leg	T2bN0M0	-	G4 IIIB	malignant	Scf050033
J14	158	47	F	Striated muscle	Alveolus rhabdomyosarcoma of right leg	T2bN0M0	-	G4 IIIB	malignant	Scf050033
J15	159	14	F	Striated muscle	Alveolus rhabdomyosarcoma of right leg	T1N0M0	-	G4 IIIA	malignant	Sst040380
J16	160	14	F	Striated muscle	Alveolus rhabdomyosarcoma of right leg	T1N0M0	-	G4 IIIA	malignant	Sst040380
K1	161	32	M	Striated muscle	Alveolus rhabdomyosarcoma of left forearm	T1N0M0	-	G4 IIIA	malignant	Sst060078
K2	162	32	M	Striated muscle	Alveolus rhabdomyosarcoma of left forearm	T1N0M0	-	G4 IIIA	malignant	Sst060078
K3	163	38	F	Striated muscle	Alveolus rhabdomyosarcoma of left upper arm	T1N0M0	-	G4 IIIA	malignant	Sst060124
K4	164	38	F	Striated muscle	Alveolus rhabdomyosarcoma of left upper arm	T1N0M0	-	G4 IIIA	malignant	Sst060124
K5	165	17	M	Striated muscle	Alveolus rhabdomyosarcoma of right forearm	T2N0M0	-	G4 IIIB	malignant	Srm060222
K6	166	17	M	Striated muscle	Alveolus rhabdomyosarcoma of right forearm	T2N0M0	-	G4 IIIB	malignant	Srm060222
K7	167	28	F	Striated muscle	Alveolus rhabdomyosarcoma of right upper limb	T1N1M0	-	G4 IVA	malignant	Srm050162
K8	168	28	F	Striated muscle	Alveolus rhabdomyosarcoma of right upper limb	T1N1M0	-	G4 IVA	malignant	Srm050162
K9	169	33	F	Striated muscle	Alveolus rhabdomyosarcoma of buttocks	T2N0M0	-	G4 IIIB	malignant	Srm060314
K10	170	33	F	Striated muscle	Alveolus rhabdomyosarcoma of buttocks	T2N0M0	-	G4 IIIB	malignant	Srm060314
K11	171	81	M	Striated muscle	Alveolus rhabdomyosarcoma of right forearm	T2N0M0	-	G4 IIIB	malignant	Srm060195
K12	172	81	M	Striated muscle	Alveolus rhabdomyosarcoma of right forearm	T2N0M0	-	G4 IIIB	malignant	Srm060195
K13	173	12	M	Striated muscle	Alveolus rhabdomyosarcoma of left lumbar part	T2N0M0	-	G4 IIIB	malignant	Sst080119
K14	174	12	M	Striated muscle	Alveolus rhabdomyosarcoma of left lumbar part	T2N0M0	-	G4 IIIB	malignant	Sst080119
K15	175	42	F	Striated muscle	Alveolus rhabdomyosarcoma of left occlusalf surface	T1aN0M0	-	G4 IIIA	malignant	Srm050039
K16	176	42	F	Striated muscle	Alveolus rhabdomyosarcoma of left occlusalf surface	T1aN0M0	-	G4 IIIA	malignant	Srm050039
L1	177	34	M	Abdominal cavity	Alveolus rhabdomyosarcoma of left chest wall	T2N0M0	-	G4 IIIB	malignant	Str070054
L2	178	34	M	Abdominal cavity	Alveolus rhabdomyosarcoma of left chest wall	T2N0M0	-	G4 IIIB	malignant	Str070054
L3	179	32	F	Pleura	Alveolus rhabdomyosarcoma of thoracic part	T2aN0M1	-	G4 IVB	malignant	Atc050064
L4	180	32	F	Pleura	Alveolus rhabdomyosarcoma of thoracic part	T2aN0M1	-	G4 IVB	malignant	Atc050064
L5	181	24	F	Uterus	Alveolus rhabdomyosarcoma of uterus	T2bN1M1	-	G4 IVB	malignant	Fur020726
L6	182	24	F	Uterus	Alveolus rhabdomyosarcoma of uterus	T2bN1M1	-	G4 IVB	malignant	Fur020726
L7	183	44	M	Testis	Alveolus rhabdomyosarcoma of testis	T1bN0M0	-	G4 IIIA	malignant	Mtt040137
L8	184	44	M	Testis	Alveolus rhabdomyosarcoma of testis	T1bN0M0	-	G4 IIIA	malignant	Mtt040137
L9	185	12	F	Vulva	Alveolus rhabdomyosarcoma of vulva	T2N0M0	-	G4 IIIB	malignant	Fvl090047
L10	186	12	F	Vulva	Alveolus rhabdomyosarcoma of vulva	T2N0M0	-	G4 IIIB	malignant	Fvl090047
L11	187	21	M	Retroperitoneum	Alveolus rhabdomyosarcoma of retroperitoneum	T1bN0M0	-	G4 IIIA	malignant	Apo040019
L12	188	21	M	Retroperitoneum	Alveolus rhabdomyosarcoma of retroperitoneum	T1bN0M0	-	G4 IIIA	malignant	Apo040019
L13	189	15	M	Rectum	Alveolus rhabdomyosarcoma of anus	T2N0M0	-	G4 IIIB	malignant	Dre062791
L14	190	15	M	Rectum	Alveolus rhabdomyosarcoma of anus	T2N0M0	-	G4 IIIB	malignant	Dre062791
L15	191	23	F	Pelvic cavity	Alveolus rhabdomyosarcoma of abdominal cavity	T2bN0M0	-	G4 IIIB	malignant	Apc040155
L16	192	23	F	Pelvic cavity	Alveolus rhabdomyosarcoma of abdominal cavity	T2bN0M0	-	G4 IIIB	malignant	Apc040155
M1	193	50	M	Striated muscle	Skeletal muscle tissue	-	-	-	normal	Srm05N007
M2	194	50	M	Striated muscle	Skeletal muscle tissue	-	-	-	normal	Srm05N007
M3	195	22	M	Striated muscle	Skeletal muscle tissue	-	-	-	normal	Srm05N009
M4	196	22	M	Striated muscle	Skeletal muscle tissue	-	-	-	normal	Srm05N009
M5	197	40	M	Striated muscle	Skeletal muscle tissue	-	-	-	normal	Srm05N014
M6	198	40	M	Striated muscle	Skeletal muscle tissue	-	-	-	normal	Srm05N014
M7	199	15	F	Striated muscle	Skeletal muscle tissue	-	-	-	normal	Srm06N002
M8	200	15	F	Striated muscle	Skeletal muscle tissue	-	-	-	normal	Srm06N002
M9	201	45	M	Striated muscle	Striated muscle tissue	-	-	-	normal	Srm06N003
M10	202	45	M	Striated muscle	Striated muscle tissue	-	-	-	normal	Srm06N003
M11	203	18	F	Striated muscle	Skeletal muscle tissue	-	-	-	normal	Srm06N010
M12	204	18	F	Striated muscle	Skeletal muscle tissue	-	-	-	normal	Srm06N010
M13	205	35	M	Striated muscle	Skeletal muscle tissue	-	-	-	normal	Srm05N006
M14	206	35	M	Striated muscle	Skeletal muscle tissue	-	-	-	normal	Srm05N006
M15	207	40	M	Striated muscle	Skeletal muscle tissue	-	-	-	normal	Srm05N005
M16	208	40	M	Striated muscle	Skeletal muscle tissue	-	-	-	normal	Srm05N005

## Sheet: BIP
Position	No.	Age	Sex	Organ/Anatomic Site	Pathology diagnosis	TNM	Grade	Stage	Type	Tissue ID.	Cytosolic Score		None	Weak	Medium	Strong
A1	1	10	M	Testis	Spindle cell rhabdomyosarcoma of right testis	T2N0M0	-	G2 IIB	malignant	Mtt090022	2	Normal Muscle (16)	5 31.3%	10 62.5%	1 6.25%	0 0%
A2	2	10	M	Testis	Spindle cell rhabdomyosarcoma of right testis	T2N0M0	-	G2 IIB	malignant	Mtt090022	2	Spindle (30)	1 3.3%	8 26.7%	14 46.7	7 23.3.%
A3	3	10	M	Testis	Spindle cell rhabdomyosarcoma of right testis	T2N0M0	-	G2 IIB	malignant	Mtt090009	2	Embryonal (54)	3 5.5%	23 41.8%	18 32.7%	10 20%
A4	4	10	M	Testis	Spindle cell rhabdomyosarcoma of right testis	T2N0M0	-	G2 IIB	malignant	Mtt090009	2	Pleomorphic (60)	0 0%	6 10%	28 46.7%	26 43.3%
A5	5	39	M	Testis	Spindle cell rhabdomyosarcoma of left spermatic cord	T1bN0M0	-	G2 IIA	malignant	Mtt040210	1	Alveolus (48)	0 0%	13 26%	22 44%	15 40%
A6	6	39	M	Testis	Spindle cell rhabdomyosarcoma of left spermatic cord	T1bN0M0	-	G2 IIA	malignant	Mtt040210	1
A7	7	42	M	Testis	Spindle cell rhabdomyosarcoma of testis	T2bN0M0	-	G2 IIB	malignant	Mtt040185	1
A8	8	42	M	Testis	Spindle cell rhabdomyosarcoma of testis	T2bN0M0	-	G2 IIB	malignant	Mtt040185	1
A9	9	44	M	Testis	Spindle cell rhabdomyosarcoma of testis	T2bN0M0	-	G2 IIB	malignant	Mtt040113	2
A10	10	44	M	Testis	Spindle cell rhabdomyosarcoma of testis	T2bN0M0	-	G2 IIB	malignant	Mtt040113	2
A11	11	16	M	Testis	Spindle cell rhabdomyosarcoma of left testis	T1bN0M0	-	G2 IIA	malignant	Mtt040096	2
A12	12	16	M	Testis	Spindle cell rhabdomyosarcoma of left testis	T1bN0M0	-	G2 IIA	malignant	Mtt040096	2
A13	13	62	M	Prostate	Spindle cell rhabdomyosarcoma of prostate	T2bN0M0	-	G2 IIB	malignant	Mpr050077	2	Normal Muscle	31.3	62.5	6.25	0
A14	14	62	M	Prostate	Spindle cell rhabdomyosarcoma of prostate	T2bN0M0	-	G2 IIB	malignant	Mpr050077	2	Spindle	3.3	26.7	46.7	23.3
A15	15	62	M	Prostate	Spindle cell rhabdomyosarcoma of prostate	T2bN0M0	-	G2 IIB	malignant	Mpr050059	2	Embryonal	5.5	42.6	33.3	18.5
A16	16	62	M	Prostate	Spindle cell rhabdomyosarcoma of prostate	T2bN0M0	-	G2 IIB	malignant	Mpr050059	1	Pleomorphic	0	10	46.7	43.3
B1	17	64	M	Prostate	Spindle cell rhabdomyosarcoma of prostate	T2N0M0	-	G2 IIB	malignant	Mpr050014	3	Alveolus	0	26	44	40
B2	18	64	M	Prostate	Spindle cell rhabdomyosarcoma of prostate	T2N0M0	-	G2 IIB	malignant	Mpr050014	3
B3	19	36	M	Thigh	Spindle cell rhabdomyosarcoma of right thigh	T1N0M0	-	G2 IIA	malignant	Sfb040340	3
B4	20	36	M	Thigh	Spindle cell rhabdomyosarcoma of right thigh	T1N0M0	-	G2 IIA	malignant	Sfb040340	3	ERMS
B5	21	42	M	Thigh	Spindle cell rhabdomyosarcoma of left thigh	T2N0M0	-	G2 IIB	malignant	Ssm070041	1	None	5.5
B6	22	42	M	Thigh	Spindle cell rhabdomyosarcoma of left thigh	T2N0M0	-	G2 IIB	malignant	Ssm070041	none	Weak	42.6
B7	23	34	F	Prosopo	Spindle cell rhabdomyosarcoma of right face	T1N0M0	-	G2 IIA	malignant	Srm050081	2	Medium	33.3
B8	24	34	F	Prosopo	Spindle cell rhabdomyosarcoma of right face	T1N0M0	-	G2 IIA	malignant	Srm050081	3	Strong	18.5
B9	25	35	M	Groin	Spindle cell rhabdomyosarcoma of right groin	T2N0M0	-	G2 IIB	malignant	Sfb040366	3
B10	26	35	M	Groin	Spindle cell rhabdomyosarcoma of right groin	T2N0M0	-	G2 IIB	malignant	Sfb040366	3
B11	27	40	M	Back	Spindle cell rhabdomyosarcoma of back	T1aN0M0	-	G2 IIA	malignant	Sst040330	2
B12	28	40	M	Back	Spindle cell rhabdomyosarcoma of back	T1aN0M0	-	G2 IIA	malignant	Sst040330	2
B13	29	48	F	Retroperitoneum	Spindle cell rhabdomyosarcoma of retroperitoneum	T2N0M0	-	G2 IIB	malignant	Apo040221	1	Stage III
B14	30	48	F	Retroperitoneum	Spindle cell rhabdomyosarcoma of retroperitoneum	T2N0M0	-	G2 IIB	malignant	Apo040221	1	None	3	1.9
B15	31	15	M	Testis	Embryonal rhabdomyosarcoma of left epididymis	T2N0M0	-	G3 IIIB	malignant	Mtt110001	0	Weak	40	25.6
B16	32	15	M	Testis	Embryonal rhabdomyosarcoma of left epididymis	T2N0M0	-	G3 IIIB	malignant	Mtt110001	1	Medium	65	41.7
C1	33	34	M	Testis	Pleomorphic rhabdomyosarcoma of testis	T1bN0M0	-	G3 IIIA	malignant	Mtt040159	2	Strong	48	30.8
C2	34	34	M	Testis	Pleomorphic rhabdomyosarcoma of testis	T1bN0M0	-	G3 IIIA	malignant	Mtt040159	1
C3	35	49	M	Testis	Embryonal rhabdomyosarcoma of testis	T2bN0M0	-	G3 IIIB	malignant	Mtt030229	1
C4	36	49	M	Testis	Embryonal rhabdomyosarcoma of testis	T2bN0M0	-	G3 IIIB	malignant	Mtt030229	1
C5	37	30	F	Retroperitoneum	Pleomorphic rhabdomyosarcoma of retroperitoneum	T2bN0M0	-	G3 IIIB	malignant	Apo090014	2
C6	38	30	F	Retroperitoneum	Pleomorphic rhabdomyosarcoma of retroperitoneum	T2bN0M0	-	G3 IIIB	malignant	Apo090014	2
C7	39	50	F	Retroperitoneum	Pleomorphic rhabdomyosarcoma of retroperitoneum	T2bN0M0	-	G3 IIIB	malignant	Apo040222	2
C8	40	50	F	Retroperitoneum	Pleomorphic rhabdomyosarcoma of retroperitoneum	T2bN0M0	-	G3 IIIB	malignant	Apo040222	2
C9	41	52	F	Retroperitoneum	Embryonal rhabdomyosarcoma of retroperitoneum	T2bN0M0	-	G3 IIIB	malignant	Apo050127	1
C10	42	52	F	Retroperitoneum	Embryonal rhabdomyosarcoma of retroperitoneum	T2bN0M0	-	G3 IIIB	malignant	Apo050127	1
C11	43	19	M	Retroperitoneum	Pleomorphic rhabdomyosarcoma of retroperitoneum	T2N0M0	-	G3 IIIB	malignant	Apo080022	2
C12	44	19	M	Retroperitoneum	Pleomorphic rhabdomyosarcoma of retroperitoneum	T2N0M0	-	G3 IIIB	malignant	Apo080022	2
C13	45	8	M	Retroperitoneum	Pleomorphic rhabdomyosarcoma of retroperitoneum	T2N0M0	-	G3 IIIB	malignant	Apo070224	1
C14	46	8	M	Retroperitoneum	Pleomorphic rhabdomyosarcoma of retroperitoneum	T2N0M0	-	G3 IIIB	malignant	Apo070224	2
C15	47	26	F	Striated muscle	Pleomorphic rhabdomyosarcoma of retroperitoneum	T2N0M0	-	G3 IIIB	malignant	Srm080137	2
C16	48	26	F	Striated muscle	Pleomorphic rhabdomyosarcoma of retroperitoneum	T2N0M0	-	G3 IIIB	malignant	Srm080137	2
D1	49	44	M	Thigh	Embryonal rhabdomyosarcoma of left thigh	T2N0M0	-	G3 IIIB	malignant	Sst050011	2
D2	50	44	M	Thigh	Embryonal rhabdomyosarcoma of left thigh	T2N0M0	-	G3 IIIB	malignant	Sst050011	3
D3	51	77	M	Leg	Pleomorphic rhabdomyosarcoma of right leg	T2N0M0	-	G3 IIIB	malignant	Srm070134	2
D4	52	77	M	Leg	Pleomorphic rhabdomyosarcoma of right leg	T2N0M0	-	G3 IIIB	malignant	Srm070134	2
D5	53	48	M	Thigh	Pleomorphic rhabdomyosarcoma of left thigh	T2N0M0	-	G3 IIIB	malignant	Srm070200	2
D6	54	48	M	Thigh	Pleomorphic rhabdomyosarcoma of left thigh	T2N0M0	-	G3 IIIB	malignant	Srm070200	1
D7	55	49	M	Thigh	Pleomorphic rhabdomyosarcoma of left thigh	T2aN0M0	-	G3 IIIB	malignant	Srm030417	3
D8	56	49	M	Thigh	Pleomorphic rhabdomyosarcoma of left thigh	T2aN0M0	-	G3 IIIB	malignant	Srm030417	3
D9	57	49	M	Thigh	Pleomorphic rhabdomyosarcoma of right thigh	T2bN0M0	-	G3 IIIB	malignant	Sfb060326	3
D10	58	49	M	Thigh	Pleomorphic rhabdomyosarcoma of right thigh	T2bN0M0	-	G3 IIIB	malignant	Sfb060326	3
D11	59	33	F	Thigh	Pleomorphic rhabdomyosarcoma of right thigh	T1aN0M0	-	G3 IIIA	malignant	Sfb040332	3
D12	60	33	F	Thigh	Pleomorphic rhabdomyosarcoma of right thigh	T1aN0M0	-	G3 IIIA	malignant	Sfb040332	3
D13	61	39	M	Thigh	Pleomorphic rhabdomyosarcoma of right thigh	T2N0M0	-	G3 IIIB	malignant	Sfb040356	3
D14	62	39	M	Thigh	Pleomorphic rhabdomyosarcoma of right thigh	T2N0M0	-	G3 IIIB	malignant	Sfb040356	2
D15	63	91	M	Thigh	Pleomorphic rhabdomyosarcoma of right thigh	T2aN0M0	-	G3 IIIB	malignant	Srm030172	3
D16	64	91	M	Thigh	Pleomorphic rhabdomyosarcoma of right thigh	T2aN0M0	-	G3 IIIB	malignant	Srm030172	3
E1	65	30	M	Thigh	Embryonal rhabdomyosarcoma of left thigh	T1N0M0	-	G3 IIIA	malignant	Srm050187	1
E2	66	30	M	Thigh	Embryonal rhabdomyosarcoma of left thigh	T1N0M0	-	G3 IIIA	malignant	Srm050187	3
E3	67	50	M	Thigh	Pleomorphic rhabdomyosarcoma of right thigh	T1aN0M0	-	G3 IIIA	malignant	Srm040370	3
E4	68	50	M	Thigh	Pleomorphic rhabdomyosarcoma of right thigh	T1aN0M0	-	G3 IIIA	malignant	Srm040370	2
E5	69	20	F	Leg	Embryonal rhabdomyosarcoma of left leg	T1aN0M0	-	G3 IIIA	malignant	Srm050111	1
E6	70	20	F	Leg	Embryonal rhabdomyosarcoma of left leg	T1aN0M0	-	G3 IIIA	malignant	Srm050111	2
E7	71	1.5	F	Leg	Embryonal rhabdomyosarcoma of left leg	T2aN0M0	-	G3 IIIB	malignant	Srm040204	2
E8	72	1.5	F	Leg	Embryonal rhabdomyosarcoma of left leg	T2aN0M0	-	G3 IIIB	malignant	Srm040204	3
E9	73	30	M	Leg	Embryonal rhabdomyosarcoma of left leg	T2aN0M0	-	G3 IIIB	malignant	Srm030089	1
E10	74	30	M	Leg	Embryonal rhabdomyosarcoma of left leg	T2aN0M0	-	G3 IIIB	malignant	Srm030089	1
E11	75	67	M	Lower limb	Pleomorphic rhabdomyosarcoma of right lower limb	T1aN0M0	-	G3 IIIA	malignant	Srm050001	3
E12	76	67	M	Lower limb	Pleomorphic rhabdomyosarcoma of right lower limb	T1aN0M0	-	G3 IIIA	malignant	Srm050001	3
E13	77	85	F	Lower limb	Pleomorphic rhabdomyosarcoma of right lower limb	T2N0M0	-	G3 IIIB	malignant	Srm060162	3
E14	78	85	F	Lower limb	Pleomorphic rhabdomyosarcoma of right lower limb	T2N0M0	-	G3 IIIB	malignant	Srm060162	3
E15	79	48	M	Lower limb	Pleomorphic rhabdomyosarcoma of left lower limb	T2N0M0	-	G3 IIIB	malignant	Srm070133	2
E16	80	48	M	Lower limb	Pleomorphic rhabdomyosarcoma of left lower limb	T2N0M0	-	G3 IIIB	malignant	Srm070133	3
F1	81	36	M	Striated muscle	Pleomorphic rhabdomyosarcoma of right upper arm	T1aN0M0	-	G3 IIIA	malignant	Srm030153	3
F2	82	36	M	Striated muscle	Pleomorphic rhabdomyosarcoma of right upper arm	T1aN0M0	-	G3 IIIA	malignant	Srm030153	2
F3	83	50	F	Striated muscle	Pleomorphic rhabdomyosarcoma of right femur	T2bN0M0	-	G3 IIIB	malignant	Srm030018	2
F4	84	50	F	Striated muscle	Pleomorphic rhabdomyosarcoma of right femur	T2bN0M0	-	G3 IIIB	malignant	Srm030018	2
F5	85	82	M	Striated muscle	Embryonal rhabdomyosarcoma of left buttocks	T1aN0M0	-	G3 IIIA	malignant	Sft070082	2
F6	86	82	M	Striated muscle	Embryonal rhabdomyosarcoma of left buttocks	T1aN0M0	-	G3 IIIA	malignant	Sft070082	2
F7	87	33	F	Striated muscle	Embryonal rhabdomyosarcoma of left lower mandible	T2aN0M0	-	G3 IIIB	malignant	Srm050008	2
F8	88	33	F	Striated muscle	Embryonal rhabdomyosarcoma of left lower mandible	T2aN0M0	-	G3 IIIB	malignant	Srm050008	2
F9	89	42	F	Striated muscle	Embryonal rhabdomyosarcoma of neck	T2aN0M0	-	G3 IIIB	malignant	Srm050142	1
F10	90	42	F	Striated muscle	Embryonal rhabdomyosarcoma of neck	T2aN0M0	-	G3 IIIB	malignant	Srm050142	1
F11	91	24	M	Striated muscle	Pleomorphic rhabdomyosarcoma of right neck	T2N0M0	-	G3 IIIB	malignant	Srm060217	1
F12	92	24	M	Striated muscle	Pleomorphic rhabdomyosarcoma of right neck	T2N0M0	-	G3 IIIB	malignant	Srm060217	1
F13	93	20	M	Striated muscle	Pleomorphic rhabdomyosarcoma of left shoulder	T1aN0M0	-	G3 IIIA	malignant	Srm050022	3
F14	94	20	M	Striated muscle	Pleomorphic rhabdomyosarcoma of left shoulder	T1aN0M0	-	G3 IIIA	malignant	Srm050022	3
F15	95	25	M	Bone	Pleomorphic rhabdomyosarcoma of right shoulder	T1N0M0	-	G3 IIIA	malignant	Lbn060059	3
F16	96	25	M	Bone	Pleomorphic rhabdomyosarcoma of right shoulder	T1N0M0	-	G3 IIIA	malignant	Lbn060059	2
G1	97	52	M	Bone	Embryonal rhabdomyosarcoma of right shoulder	T1N0M0	-	G3 IIIA	malignant	Lbn080039	1
G2	98	52	M	Bone	Embryonal rhabdomyosarcoma of right shoulder	T1N0M0	-	G3 IIIA	malignant	Lbn080039	2
G3	99	39	M	Bone	Pleomorphic rhabdomyosarcoma of left humerus	T1N0M0	-	G3 IIIA	malignant	Lbn080040	1
G4	100	39	M	Bone	Pleomorphic rhabdomyosarcoma of left humerus (tumor necrosis)	T1N0M0	-	G3 IIIA	malignant	Lbn080040	2
G5	101	20	M	Bone	Embryonal rhabdomyosarcoma of thoracic vertebra	T1bN0M0	-	G3 IIIA	malignant	Lbn020026	1
G6	102	20	M	Bone	Embryonal rhabdomyosarcoma of thoracic vertebra	T1bN0M0	-	G3 IIIA	malignant	Lbn020026	2
G7	103	46	M	Pleura	Pleomorphic rhabdomyosarcoma of right chest wall	T2bN0M0	-	G3 IIIB	malignant	Atc030120	3
G8	104	46	M	Pleura	Pleomorphic rhabdomyosarcoma of right chest wall	T2bN0M0	-	G3 IIIB	malignant	Atc030120	2
G9	105	15	M	Pleura	Embryonal rhabdomyosarcoma of right pleura	T2bN0M0	-	G3 IIIB	malignant	Atc060342	3
G10	106	15	M	Pleura	Embryonal rhabdomyosarcoma of right pleura	T2bN0M0	-	G3 IIIB	malignant	Atc060342	2
G11	107	40	F	Abdominal cavity	Embryonal rhabdomyosarcoma of chest wall	T2bN0M0	-	G3 IIIB	malignant	Aac040131	1
G12	108	40	F	Abdominal cavity	Embryonal rhabdomyosarcoma of chest wall	T2bN0M0	-	G3 IIIB	malignant	Aac040131	3
G13	109	60	M	Bladder	Embryonal rhabdomyosarcoma of bladder	T2N0M0	-	G3 IIIB	malignant	Ubd030085	3
G14	110	60	M	Bladder	Embryonal rhabdomyosarcoma of bladder	T2N0M0	-	G3 IIIB	malignant	Ubd030085	3
G15	111	68	M	Bladder	Embryonal rhabdomyosarcoma of bladder	T2N0M0	-	G3 IIIB	malignant	Ubd030124	3
G16	112	68	M	Bladder	Embryonal rhabdomyosarcoma of bladder	T2N0M0	-	G3 IIIB	malignant	Ubd030124	3
H1	113	74	F	Bladder	Pleomorphic rhabdomyosarcoma of bladder	T2bN0M0	-	G3 IIIB	malignant	Ubd040458	2
H2	114	74	F	Bladder	Pleomorphic rhabdomyosarcoma of bladder	T2bN0M0	-	G3 IIIB	malignant	Ubd040458	2
H3	115	32	F	Uterine cervix	Pleomorphic rhabdomyosarcoma of cervix	T2bN0M0	-	G3 IIIB	malignant	Fdu041182	3
H4	116	32	F	Uterine cervix	Pleomorphic rhabdomyosarcoma of cervix	T2bN0M0	-	G3 IIIB	malignant	Fdu041182	3
H5	117	67	F	Uterine cervix	Pleomorphic rhabdomyosarcoma of cervix	T2bN0M0	-	G3 IIIB	malignant	Fdu040953	3
H6	118	67	F	Uterine cervix	Pleomorphic rhabdomyosarcoma of cervix	T2bN0M0	-	G3 IIIB	malignant	Fdu040953	3
H7	119	51	F	Uterine cervix	Pleomorphic rhabdomyosarcoma of cervix	T2bN0M0	-	G3 IIIB	malignant	Fdu041147	2
H8	120	51	F	Uterine cervix	Pleomorphic rhabdomyosarcoma of cervix	T2bN0M0	-	G3 IIIB	malignant	Fdu041147	2
H9	121	49	F	Uterus	Pleomorphic rhabdomyosarcoma of uterus	T2bN0M0	-	G3 IIIB	malignant	Fur041163	2
H10	122	49	F	Uterus	Pleomorphic rhabdomyosarcoma of uterus	T2bN0M0	-	G3 IIIB	malignant	Fur041163	2
H11	123	47	F	Ovary	Embryonal rhabdomyosarcoma of left ovary	T1N0M0	-	G3 IIIA	malignant	Fov041041	1
H12	124	47	F	Ovary	Embryonal rhabdomyosarcoma of left ovary	T1N0M0	-	G3 IIIA	malignant	Fov041041	1
H13	125	1	M	Scrotum	Embryonal rhabdomyosarcoma of left scrotum	T2N0M0	-	G3 IIIB	malignant	Msc030257	1
H14	126	1	M	Scrotum	Embryonal rhabdomyosarcoma of left scrotum	T2N0M0	-	G3 IIIB	malignant	Msc030257	1
H15	127	73	M	Heart	Embryonal rhabdomyosarcoma of right cardiac ventricle	T1N0M0	-	G3 IIIA	malignant	Cht050018	2
H16	128	73	M	Heart	Embryonal rhabdomyosarcoma of right cardiac ventricle (hemorrhage)	T1N0M0	-	G3 IIIA	malignant	Cht050018	2
I1	129	45	M	Skin	Pleomorphic rhabdomyosarcoma of right face	T1N0M0	-	G3 IIIA	malignant	Kin090031	3
I2	130	45	M	Skin	Pleomorphic rhabdomyosarcoma of right face	T1N0M0	-	G3 IIIA	malignant	Kin090031	3
I3	131	8	F	Nose	Embryonal rhabdomyosarcoma of right nasal cavity	T1aN0M0	-	G3 IIIA	malignant	Rns030045	1
I4	132	8	F	Nose	Embryonal rhabdomyosarcoma of right nasal cavity	T1aN0M0	-	G3 IIIA	malignant	Rns030045	1
I5	133	26	M	Nose	Embryonal rhabdomyosarcoma of right nasal cavity	T1aN0M0	-	G3 IIIA	malignant	Rns050364	2
I6	134	26	M	Nose	Embryonal rhabdomyosarcoma of right nasal cavity	T1aN0M0	-	G3 IIIA	malignant	Rns050364	2
I7	135	27	M	Nose	Embryonal rhabdomyosarcoma of nasal cavity	T1aN0M0	-	G3 IIIA	malignant	Rns050303	3
I8	136	27	M	Nose	Embryonal rhabdomyosarcoma of nasal cavity	T1aN0M0	-	G3 IIIA	malignant	Rns050303	2
I9	137	13	M	Eye	Embryonal rhabdomyosarcoma of right eye sockets	T1aN0M0	-	G3 IIIA	malignant	Vey040018	1
I10	138	13	M	Eye	Embryonal rhabdomyosarcoma of right eye sockets	T1aN0M0	-	G3 IIIA	malignant	Vey040018	1
I11	139	19	F	Larynx	Embryonal rhabdomyosarcoma of larynx	T1bN0M0	-	G3 IIIA	malignant	Rla070044	0
I12	140	19	F	Larynx	Embryonal rhabdomyosarcoma of larynx	T1bN0M0	-	G3 IIIA	malignant	Rla070044	0
I13	141	17	F	Leg	Alveolus rhabdomyosarcoma of left leg	T2aN0M0	-	G4 IIIB	malignant	Srm030424	2
I14	142	17	F	Leg	Alveolus rhabdomyosarcoma of left leg	T2aN0M0	-	G4 IIIB	malignant	Srm030424	2
I15	143	29	F	Thigh	Embryonal rhabdomyosarcoma of right thigh	T1N0M0	-	G4 IIIA	malignant	Srm060028	2
I16	144	29	F	Thigh	Embryonal rhabdomyosarcoma of right thigh	T1N0M0	-	G4 IIIA	malignant	Srm060028	2
J1	145	56	M	Thigh	Al+F146:L193veolus rhabdomyosarcoma of left thigh	T2aN0M0	-	G4 IIIB	malignant	Srm040086	3
J2	146	56	M	Thigh	Alveolus rhabdomyosarcoma of left thigh	T2aN0M0	-	G4 IIIB	malignant	Srm040086	3
J3	147	28	M	Thigh	Alveolus rhabdomyosarcoma of right thigh	T1N0M0	-	G4 IIIA	malignant	Str060112	2
J4	148	28	M	Thigh	Alveolus rhabdomyosarcoma of right thigh	T1N0M0	-	G4 IIIA	malignant	Str060112	3
J5	149	52	M	Thigh	Embryonal rhabdomyosarcoma of left thigh	T1aN0M0	-	G4 IIIB	malignant	Sst060152	1
J6	150	52	M	Thigh	Embryonal rhabdomyosarcoma of left thigh (fatty tissue and blood vessel)	T1aN0M0	-	G4 IIIB	malignant	Sst060152	2
J7	151	20	F	Thigh	Alveolus rhabdomyosarcoma of left thigh	T2N0M0	-	G4 IIIB	malignant	Sst060139	2
J8	152	20	F	Thigh	Alveolus rhabdomyosarcoma of left thigh	T2N0M0	-	G4 IIIB	malignant	Sst060139	2
J9	153	36	M	Thigh	Alveolus rhabdomyosarcoma of left thigh	T1N0M0	-	G4 IIIA	malignant	Sst050255	2
J10	154	36	M	Thigh	Alveolus rhabdomyosarcoma of left thigh	T1N0M0	-	G4 IIIA	malignant	Sst050255	2
J11	155	10	M	Striated muscle	Alveolus rhabdomyosarcoma of left leg	T2aN0M0	-	G4 IIIB	malignant	Srm040374	2
J12	156	10	M	Striated muscle	Alveolus rhabdomyosarcoma of left leg	T2aN0M0	-	G4 IIIB	malignant	Srm040374	3
J13	157	47	F	Striated muscle	Alveolus rhabdomyosarcoma of right leg	T2bN0M0	-	G4 IIIB	malignant	Scf050033	2
J14	158	47	F	Striated muscle	Alveolus rhabdomyosarcoma of right leg	T2bN0M0	-	G4 IIIB	malignant	Scf050033	2
J15	159	14	F	Striated muscle	Alveolus rhabdomyosarcoma of right leg	T1N0M0	-	G4 IIIA	malignant	Sst040380	2
J16	160	14	F	Striated muscle	Alveolus rhabdomyosarcoma of right leg	T1N0M0	-	G4 IIIA	malignant	Sst040380	2
K1	161	32	M	Striated muscle	Alveolus rhabdomyosarcoma of left forearm	T1N0M0	-	G4 IIIA	malignant	Sst060078	3
K2	162	32	M	Striated muscle	Alveolus rhabdomyosarcoma of left forearm	T1N0M0	-	G4 IIIA	malignant	Sst060078	3
K3	163	38	F	Striated muscle	Alveolus rhabdomyosarcoma of left upper arm	T1N0M0	-	G4 IIIA	malignant	Sst060124	3
K4	164	38	F	Striated muscle	Alveolus rhabdomyosarcoma of left upper arm	T1N0M0	-	G4 IIIA	malignant	Sst060124	3
K5	165	17	M	Striated muscle	Alveolus rhabdomyosarcoma of right forearm	T2N0M0	-	G4 IIIB	malignant	Srm060222	2
K6	166	17	M	Striated muscle	Alveolus rhabdomyosarcoma of right forearm	T2N0M0	-	G4 IIIB	malignant	Srm060222	1
K7	167	28	F	Striated muscle	Alveolus rhabdomyosarcoma of right upper limb	T1N1M0	-	G4 IVA	malignant	Srm050162	2
K8	168	28	F	Striated muscle	Alveolus rhabdomyosarcoma of right upper limb	T1N1M0	-	G4 IVA	malignant	Srm050162	3
K9	169	33	F	Striated muscle	Alveolus rhabdomyosarcoma of buttocks	T2N0M0	-	G4 IIIB	malignant	Srm060314	1
K10	170	33	F	Striated muscle	Alveolus rhabdomyosarcoma of buttocks	T2N0M0	-	G4 IIIB	malignant	Srm060314	1
K11	171	81	M	Striated muscle	Alveolus rhabdomyosarcoma of right forearm	T2N0M0	-	G4 IIIB	malignant	Srm060195	3
K12	172	81	M	Striated muscle	Alveolus rhabdomyosarcoma of right forearm	T2N0M0	-	G4 IIIB	malignant	Srm060195	3
K13	173	12	M	Striated muscle	Alveolus rhabdomyosarcoma of left lumbar part	T2N0M0	-	G4 IIIB	malignant	Sst080119	2
K14	174	12	M	Striated muscle	Alveolus rhabdomyosarcoma of left lumbar part	T2N0M0	-	G4 IIIB	malignant	Sst080119	2
K15	175	42	F	Striated muscle	Alveolus rhabdomyosarcoma of left occlusalf surface	T1aN0M0	-	G4 IIIA	malignant	Srm050039	1
K16	176	42	F	Striated muscle	Alveolus rhabdomyosarcoma of left occlusalf surface	T1aN0M0	-	G4 IIIA	malignant	Srm050039	2
L1	177	34	M	Abdominal cavity	Alveolus rhabdomyosarcoma of left chest wall	T2N0M0	-	G4 IIIB	malignant	Str070054	3
L2	178	34	M	Abdominal cavity	Alveolus rhabdomyosarcoma of left chest wall	T2N0M0	-	G4 IIIB	malignant	Str070054	3
L3	179	32	F	Pleura	Alveolus rhabdomyosarcoma of thoracic part	T2aN0M1	-	G4 IVB	malignant	Atc050064	2
L4	180	32	F	Pleura	Alveolus rhabdomyosarcoma of thoracic part	T2aN0M1	-	G4 IVB	malignant	Atc050064	2
L5	181	24	F	Uterus	Alveolus rhabdomyosarcoma of uterus	T2bN1M1	-	G4 IVB	malignant	Fur020726	3
L6	182	24	F	Uterus	Alveolus rhabdomyosarcoma of uterus	T2bN1M1	-	G4 IVB	malignant	Fur020726	3
L7	183	44	M	Testis	Alveolus rhabdomyosarcoma of testis	T1bN0M0	-	G4 IIIA	malignant	Mtt040137	1
L8	184	44	M	Testis	Alveolus rhabdomyosarcoma of testis	T1bN0M0	-	G4 IIIA	malignant	Mtt040137	1
L9	185	12	F	Vulva	Alveolus rhabdomyosarcoma of vulva	T2N0M0	-	G4 IIIB	malignant	Fvl090047	2
L10	186	12	F	Vulva	Alveolus rhabdomyosarcoma of vulva	T2N0M0	-	G4 IIIB	malignant	Fvl090047	2
L11	187	21	M	Retroperitoneum	Alveolus rhabdomyosarcoma of retroperitoneum	T1bN0M0	-	G4 IIIA	malignant	Apo040019	1
L12	188	21	M	Retroperitoneum	Alveolus rhabdomyosarcoma of retroperitoneum	T1bN0M0	-	G4 IIIA	malignant	Apo040019	1
L13	189	15	M	Rectum	Alveolus rhabdomyosarcoma of anus	T2N0M0	-	G4 IIIB	malignant	Dre062791	2
L14	190	15	M	Rectum	Alveolus rhabdomyosarcoma of anus	T2N0M0	-	G4 IIIB	malignant	Dre062791	1
L15	191	23	F	Pelvic cavity	Alveolus rhabdomyosarcoma of abdominal cavity	T2bN0M0	-	G4 IIIB	malignant	Apc040155	1
L16	192	23	F	Pelvic cavity	Alveolus rhabdomyosarcoma of abdominal cavity	T2bN0M0	-	G4 IIIB	malignant	Apc040155	1
M1	193	50	M	Striated muscle	Skeletal muscle tissue	-	-	-	normal	Srm05N007	0
M2	194	50	M	Striated muscle	Skeletal muscle tissue	-	-	-	normal	Srm05N007	0
M3	195	22	M	Striated muscle	Skeletal muscle tissue	-	-	-	normal	Srm05N009	2
M4	196	22	M	Striated muscle	Skeletal muscle tissue	-	-	-	normal	Srm05N009	1
M5	197	40	M	Striated muscle	Skeletal muscle tissue	-	-	-	normal	Srm05N014	1
M6	198	40	M	Striated muscle	Skeletal muscle tissue	-	-	-	normal	Srm05N014	1
M7	199	15	F	Striated muscle	Skeletal muscle tissue	-	-	-	normal	Srm06N002	0
M8	200	15	F	Striated muscle	Skeletal muscle tissue	-	-	-	normal	Srm06N002	1
M9	201	45	M	Striated muscle	Striated muscle tissue	-	-	-	normal	Srm06N003	1
M10	202	45	M	Striated muscle	Striated muscle tissue	-	-	-	normal	Srm06N003	1
M11	203	18	F	Striated muscle	Skeletal muscle tissue	-	-	-	normal	Srm06N010	1
M12	204	18	F	Striated muscle	Skeletal muscle tissue	-	-	-	normal	Srm06N010	1
M13	205	35	M	Striated muscle	Skeletal muscle tissue	-	-	-	normal	Srm05N006	0
M14	206	35	M	Striated muscle	Skeletal muscle tissue	-	-	-	normal	Srm05N006	0
M15	207	40	M	Striated muscle	Skeletal muscle tissue	-	-	-	normal	Srm05N005	1
M16	208	40	M	Striated muscle	Skeletal muscle tissue	-	-	-	normal	Srm05N005	1

## Sheet: IRE1
Position	No.	Age	Sex	Organ/Anatomic Site	Pathology diagnosis	TNM	Grade	Stage	Type	Tissue ID.	Cytosolic Score			None	Weak	Medium	Strong
A1	1	10	M	Testis	Sp+F2:K33indle cell rhabdomyosarcoma of right testis	T2N0M0	-	G2 IIB	malignant	Mtt090022	-		Normal Muscle (16)	16	0	0	0
A2	2	10	M	Testis	Spindle cell rhabdomyosarcoma of right testis	T2N0M0	-	G2 IIB	malignant	Mtt090022	1		Spindle (30)	25	4	0	0
A3	3	10	M	Testis	Spindle cell rhabdomyosarcoma of right testis	T2N0M0	-	G2 IIB	malignant	Mtt090009	0		Embryonal (54)	29	22	3	0
A4	4	10	M	Testis	Spindle cell rhabdomyosarcoma of right testis	T2N0M0	-	G2 IIB	malignant	Mtt090009	0		Pleomorphic (60)	38	17	5	0
A5	5	39	M	Testis	Spindle cell rhabdomyosarcoma of left spermatic cord	T1bN0M0	-	G2 IIA	malignant	Mtt040210	0		Alveolus (48)	22	25	1	0
A6	6	39	M	Testis	Spindle cell rhabdomyosarcoma of left spermatic cord	T1bN0M0	-	G2 IIA	malignant	Mtt040210	0
A7	7	42	M	Testis	Spindle cell rhabdomyosarcoma of testis	T2bN0M0	-	G2 IIB	malignant	Mtt040185	0
A8	8	42	M	Testis	Spindle cell rhabdomyosarcoma of testis	T2bN0M0	-	G2 IIB	malignant	Mtt040185	0
A9	9	44	M	Testis	Spindle cell rhabdomyosarcoma of testis	T2bN0M0	-	G2 IIB	malignant	Mtt040113	0
A10	10	44	M	Testis	Spindle cell rhabdomyosarcoma of testis	T2bN0M0	-	G2 IIB	malignant	Mtt040113	0
A11	11	16	M	Testis	Spindle cell rhabdomyosarcoma of left testis	T1bN0M0	-	G2 IIA	malignant	Mtt040096	0			None	Weak	Medium	Strong
A12	12	16	M	Testis	Spindle cell rhabdomyosarcoma of left testis	T1bN0M0	-	G2 IIA	malignant	Mtt040096	0		Normal Muscle	100	0	0	0
A13	13	62	M	Prostate	Spindle cell rhabdomyosarcoma of prostate	T2bN0M0	-	G2 IIB	malignant	Mpr050077	1		Spindle	86.2	13.8	0	0
A14	14	62	M	Prostate	Spindle cell rhabdomyosarcoma of prostate	T2bN0M0	-	G2 IIB	malignant	Mpr050077	0		Embryonal	53.7	40.7	5.5	0
A15	15	62	M	Prostate	Spindle cell rhabdomyosarcoma of prostate	T2bN0M0	-	G2 IIB	malignant	Mpr050059	0		Pleomorphic	63.3	28.3	8.3	0
A16	16	62	M	Prostate	Spindle cell rhabdomyosarcoma of prostate	T2bN0M0	-	G2 IIB	malignant	Mpr050059	0		Alveolus	45.8	52	2.2	0
B1	17	64	M	Prostate	Spindle cell rhabdomyosarcoma of prostate	T2N0M0	-	G2 IIB	malignant	Mpr050014	0
B2	18	64	M	Prostate	Spindle cell rhabdomyosarcoma of prostate	T2N0M0	-	G2 IIB	malignant	Mpr050014	0		ERMS
B3	19	36	M	Thigh	Spindle cell rhabdomyosarcoma of right thigh	T1N0M0	-	G2 IIA	malignant	Sfb040340	1		None	53.7
B4	20	36	M	Thigh	Spindle cell rhabdomyosarcoma of right thigh	T1N0M0	-	G2 IIA	malignant	Sfb040340	1		Weak	40.7
B5	21	42	M	Thigh	Spindle cell rhabdomyosarcoma of left thigh	T2N0M0	-	G2 IIB	malignant	Ssm070041	0		Medium	5.5
B6	22	42	M	Thigh	Spindle cell rhabdomyosarcoma of left thigh	T2N0M0	-	G2 IIB	malignant	Ssm070041	0		Strong	0
B7	23	34	F	Prosopo	Spindle cell rhabdomyosarcoma of right face	T1N0M0	-	G2 IIA	malignant	Srm050081	0		Stage III
B8	24	34	F	Prosopo	Spindle cell rhabdomyosarcoma of right face	T1N0M0	-	G2 IIA	malignant	Srm050081	1		None	87	55.8
B9	25	35	M	Groin	Spindle cell rhabdomyosarcoma of right groin	T2N0M0	-	G2 IIB	malignant	Sfb040366	0		Weak	60	38.5
B10	26	35	M	Groin	Spindle cell rhabdomyosarcoma of right groin	T2N0M0	-	G2 IIB	malignant	Sfb040366	0		Medium	9	5.8
B11	27	40	M	Back	Spindle cell rhabdomyosarcoma of back	T1aN0M0	-	G2 IIA	malignant	Sst040330	0		Strong	0	0
B12	28	40	M	Back	Spindle cell rhabdomyosarcoma of back	T1aN0M0	-	G2 IIA	malignant	Sst040330	0
B13	29	48	F	Retroperitoneum	Spindle cell rhabdomyosarcoma of retroperitoneum	T2N0M0	-	G2 IIB	malignant	Apo040221	0
B14	30	48	F	Retroperitoneum	Spindle cell rhabdomyosarcoma of retroperitoneum	T2N0M0	-	G2 IIB	malignant	Apo040221	0
B15	31	15	M	Testis	Embryonal rhabdomyosarcoma of left epididymis	T2N0M0	-	G3 IIIB	malignant	Mtt110001	0
B16	32	15	M	Testis	Embryonal rhabdomyosarcoma of left epididymis	T2N0M0	-	G3 IIIB	malignant	Mtt110001	0
C1	33	34	M	Testis	Pleomorphic rhabdomyosarcoma of testis	T1bN0M0	-	G3 IIIA	malignant	Mtt040159	0
C2	34	34	M	Testis	Pleomorphic rhabdomyosarcoma of testis	T1bN0M0	-	G3 IIIA	malignant	Mtt040159	0
C3	35	49	M	Testis	Embryonal rhabdomyosarcoma of testis	T2bN0M0	-	G3 IIIB	malignant	Mtt030229	1
C4	36	49	M	Testis	Embryonal rhabdomyosarcoma of testis	T2bN0M0	-	G3 IIIB	malignant	Mtt030229	1
C5	37	30	F	Retroperitoneum	Pleomorphic rhabdomyosarcoma of retroperitoneum	T2bN0M0	-	G3 IIIB	malignant	Apo090014	0
C6	38	30	F	Retroperitoneum	Pleomorphic rhabdomyosarcoma of retroperitoneum	T2bN0M0	-	G3 IIIB	malignant	Apo090014	0
C7	39	50	F	Retroperitoneum	Pleomorphic rhabdomyosarcoma of retroperitoneum	T2bN0M0	-	G3 IIIB	malignant	Apo040222	0
C8	40	50	F	Retroperitoneum	Pleomorphic rhabdomyosarcoma of retroperitoneum	T2bN0M0	-	G3 IIIB	malignant	Apo040222	0
C9	41	52	F	Retroperitoneum	Embryonal rhabdomyosarcoma of retroperitoneum	T2bN0M0	-	G3 IIIB	malignant	Apo050127	0
C10	42	52	F	Retroperitoneum	Embryonal rhabdomyosarcoma of retroperitoneum	T2bN0M0	-	G3 IIIB	malignant	Apo050127	0
C11	43	19	M	Retroperitoneum	Pleomorphic rhabdomyosarcoma of retroperitoneum	T2N0M0	-	G3 IIIB	malignant	Apo080022	1
C12	44	19	M	Retroperitoneum	Pleomorphic rhabdomyosarcoma of retroperitoneum	T2N0M0	-	G3 IIIB	malignant	Apo080022	0
C13	45	8	M	Retroperitoneum	Pleomorphic rhabdomyosarcoma of retroperitoneum	T2N0M0	-	G3 IIIB	malignant	Apo070224	0
C14	46	8	M	Retroperitoneum	Pleomorphic rhabdomyosarcoma of retroperitoneum	T2N0M0	-	G3 IIIB	malignant	Apo070224	1
C15	47	26	F	Striated muscle	Pleomorphic rhabdomyosarcoma of retroperitoneum	T2N0M0	-	G3 IIIB	malignant	Srm080137	0
C16	48	26	F	Striated muscle	Pleomorphic rhabdomyosarcoma of retroperitoneum	T2N0M0	-	G3 IIIB	malignant	Srm080137	0
D1	49	44	M	Thigh	Embryonal rhabdomyosarcoma of left thigh	T2N0M0	-	G3 IIIB	malignant	Sst050011	0
D2	50	44	M	Thigh	Embryonal rhabdomyosarcoma of left thigh	T2N0M0	-	G3 IIIB	malignant	Sst050011	0
D3	51	77	M	Leg	Pleomorphic rhabdomyosarcoma of right leg	T2N0M0	-	G3 IIIB	malignant	Srm070134	0
D4	52	77	M	Leg	Pleomorphic rhabdomyosarcoma of right leg	T2N0M0	-	G3 IIIB	malignant	Srm070134	0
D5	53	48	M	Thigh	Pleomorphic rhabdomyosarcoma of left thigh	T2N0M0	-	G3 IIIB	malignant	Srm070200	0
D6	54	48	M	Thigh	Pleomorphic rhabdomyosarcoma of left thigh	T2N0M0	-	G3 IIIB	malignant	Srm070200	0
D7	55	49	M	Thigh	Pleomorphic rhabdomyosarcoma of left thigh	T2aN0M0	-	G3 IIIB	malignant	Srm030417	1
D8	56	49	M	Thigh	Pleomorphic rhabdomyosarcoma of left thigh	T2aN0M0	-	G3 IIIB	malignant	Srm030417	0
D9	57	49	M	Thigh	Pleomorphic rhabdomyosarcoma of right thigh	T2bN0M0	-	G3 IIIB	malignant	Sfb060326	0
D10	58	49	M	Thigh	Pleomorphic rhabdomyosarcoma of right thigh	T2bN0M0	-	G3 IIIB	malignant	Sfb060326	2
D11	59	33	F	Thigh	Pleomorphic rhabdomyosarcoma of right thigh	T1aN0M0	-	G3 IIIA	malignant	Sfb040332	1
D12	60	33	F	Thigh	Pleomorphic rhabdomyosarcoma of right thigh	T1aN0M0	-	G3 IIIA	malignant	Sfb040332	1
D13	61	39	M	Thigh	Pleomorphic rhabdomyosarcoma of right thigh	T2N0M0	-	G3 IIIB	malignant	Sfb040356	1
D14	62	39	M	Thigh	Pleomorphic rhabdomyosarcoma of right thigh	T2N0M0	-	G3 IIIB	malignant	Sfb040356	1
D15	63	91	M	Thigh	Pleomorphic rhabdomyosarcoma of right thigh	T2aN0M0	-	G3 IIIB	malignant	Srm030172	2
D16	64	91	M	Thigh	Pleomorphic rhabdomyosarcoma of right thigh	T2aN0M0	-	G3 IIIB	malignant	Srm030172	2
E1	65	30	M	Thigh	Embryonal rhabdomyosarcoma of left thigh	T1N0M0	-	G3 IIIA	malignant	Srm050187	1
E2	66	30	M	Thigh	Embryonal rhabdomyosarcoma of left thigh	T1N0M0	-	G3 IIIA	malignant	Srm050187	2
E3	67	50	M	Thigh	Pleomorphic rhabdomyosarcoma of right thigh	T1aN0M0	-	G3 IIIA	malignant	Srm040370	0
E4	68	50	M	Thigh	Pleomorphic rhabdomyosarcoma of right thigh	T1aN0M0	-	G3 IIIA	malignant	Srm040370	1
E5	69	20	F	Leg	Embryonal rhabdomyosarcoma of left leg	T1aN0M0	-	G3 IIIA	malignant	Srm050111	0
E6	70	20	F	Leg	Embryonal rhabdomyosarcoma of left leg	T1aN0M0	-	G3 IIIA	malignant	Srm050111	1
E7	71	1.5	F	Leg	Embryonal rhabdomyosarcoma of left leg	T2aN0M0	-	G3 IIIB	malignant	Srm040204	1
E8	72	1.5	F	Leg	Embryonal rhabdomyosarcoma of left leg	T2aN0M0	-	G3 IIIB	malignant	Srm040204	1
E9	73	30	M	Leg	Embryonal rhabdomyosarcoma of left leg	T2aN0M0	-	G3 IIIB	malignant	Srm030089	0
E10	74	30	M	Leg	Embryonal rhabdomyosarcoma of left leg	T2aN0M0	-	G3 IIIB	malignant	Srm030089	0
E11	75	67	M	Lower limb	Pleomorphic rhabdomyosarcoma of right lower limb	T1aN0M0	-	G3 IIIA	malignant	Srm050001	0
E12	76	67	M	Lower limb	Pleomorphic rhabdomyosarcoma of right lower limb	T1aN0M0	-	G3 IIIA	malignant	Srm050001	0
E13	77	85	F	Lower limb	Pleomorphic rhabdomyosarcoma of right lower limb	T2N0M0	-	G3 IIIB	malignant	Srm060162	1
E14	78	85	F	Lower limb	Pleomorphic rhabdomyosarcoma of right lower limb	T2N0M0	-	G3 IIIB	malignant	Srm060162	0
E15	79	48	M	Lower limb	Pleomorphic rhabdomyosarcoma of left lower limb	T2N0M0	-	G3 IIIB	malignant	Srm070133	1
E16	80	48	M	Lower limb	Pleomorphic rhabdomyosarcoma of left lower limb	T2N0M0	-	G3 IIIB	malignant	Srm070133	1
F1	81	36	M	Striated muscle	Pleomorphic rhabdomyosarcoma of right upper arm	T1aN0M0	-	G3 IIIA	malignant	Srm030153	1
F2	82	36	M	Striated muscle	Pleomorphic rhabdomyosarcoma of right upper arm	T1aN0M0	-	G3 IIIA	malignant	Srm030153	1
F3	83	50	F	Striated muscle	Pleomorphic rhabdomyosarcoma of right femur	T2bN0M0	-	G3 IIIB	malignant	Srm030018	0
F4	84	50	F	Striated muscle	Pleomorphic rhabdomyosarcoma of right femur	T2bN0M0	-	G3 IIIB	malignant	Srm030018	0
F5	85	82	M	Striated muscle	Embryonal rhabdomyosarcoma of left buttocks	T1aN0M0	-	G3 IIIA	malignant	Sft070082	2
F6	86	82	M	Striated muscle	Embryonal rhabdomyosarcoma of left buttocks	T1aN0M0	-	G3 IIIA	malignant	Sft070082	2
F7	87	33	F	Striated muscle	Embryonal rhabdomyosarcoma of left lower mandible	T2aN0M0	-	G3 IIIB	malignant	Srm050008	1
F8	88	33	F	Striated muscle	Embryonal rhabdomyosarcoma of left lower mandible	T2aN0M0	-	G3 IIIB	malignant	Srm050008	0
F9	89	42	F	Striated muscle	Embryonal rhabdomyosarcoma of neck	T2aN0M0	-	G3 IIIB	malignant	Srm050142	0
F10	90	42	F	Striated muscle	Embryonal rhabdomyosarcoma of neck	T2aN0M0	-	G3 IIIB	malignant	Srm050142	1
F11	91	24	M	Striated muscle	Pleomorphic rhabdomyosarcoma of right neck	T2N0M0	-	G3 IIIB	malignant	Srm060217	0
F12	92	24	M	Striated muscle	Pleomorphic rhabdomyosarcoma of right neck	T2N0M0	-	G3 IIIB	malignant	Srm060217	0
F13	93	20	M	Striated muscle	Pleomorphic rhabdomyosarcoma of left shoulder	T1aN0M0	-	G3 IIIA	malignant	Srm050022	0
F14	94	20	M	Striated muscle	Pleomorphic rhabdomyosarcoma of left shoulder	T1aN0M0	-	G3 IIIA	malignant	Srm050022	1
F15	95	25	M	Bone	Pleomorphic rhabdomyosarcoma of right shoulder	T1N0M0	-	G3 IIIA	malignant	Lbn060059	2
F16	96	25	M	Bone	Pleomorphic rhabdomyosarcoma of right shoulder	T1N0M0	-	G3 IIIA	malignant	Lbn060059	2
G1	97	52	M	Bone	Embryonal rhabdomyosarcoma of right shoulder	T1N0M0	-	G3 IIIA	malignant	Lbn080039	0
G2	98	52	M	Bone	Embryonal rhabdomyosarcoma of right shoulder	T1N0M0	-	G3 IIIA	malignant	Lbn080039	0
G3	99	39	M	Bone	Pleomorphic rhabdomyosarcoma of left humerus	T1N0M0	-	G3 IIIA	malignant	Lbn080040	0
G4	100	39	M	Bone	Pleomorphic rhabdomyosarcoma of left humerus (tumor necrosis)	T1N0M0	-	G3 IIIA	malignant	Lbn080040	0
G5	101	20	M	Bone	Embryonal rhabdomyosarcoma of thoracic vertebra	T1bN0M0	-	G3 IIIA	malignant	Lbn020026	1
G6	102	20	M	Bone	Embryonal rhabdomyosarcoma of thoracic vertebra	T1bN0M0	-	G3 IIIA	malignant	Lbn020026	1
G7	103	46	M	Pleura	Pleomorphic rhabdomyosarcoma of right chest wall	T2bN0M0	-	G3 IIIB	malignant	Atc030120	0
G8	104	46	M	Pleura	Pleomorphic rhabdomyosarcoma of right chest wall	T2bN0M0	-	G3 IIIB	malignant	Atc030120	0
G9	105	15	M	Pleura	Embryonal rhabdomyosarcoma of right pleura	T2bN0M0	-	G3 IIIB	malignant	Atc060342	1
G10	106	15	M	Pleura	Embryonal rhabdomyosarcoma of right pleura	T2bN0M0	-	G3 IIIB	malignant	Atc060342	1
G11	107	40	F	Abdominal cavity	Embryonal rhabdomyosarcoma of chest wall	T2bN0M0	-	G3 IIIB	malignant	Aac040131	0
G12	108	40	F	Abdominal cavity	Embryonal rhabdomyosarcoma of chest wall	T2bN0M0	-	G3 IIIB	malignant	Aac040131	0
G13	109	60	M	Bladder	Embryonal rhabdomyosarcoma of bladder	T2N0M0	-	G3 IIIB	malignant	Ubd030085	1
G14	110	60	M	Bladder	Embryonal rhabdomyosarcoma of bladder	T2N0M0	-	G3 IIIB	malignant	Ubd030085	1
G15	111	68	M	Bladder	Embryonal rhabdomyosarcoma of bladder	T2N0M0	-	G3 IIIB	malignant	Ubd030124	1
G16	112	68	M	Bladder	Embryonal rhabdomyosarcoma of bladder	T2N0M0	-	G3 IIIB	malignant	Ubd030124	1
H1	113	74	F	Bladder	Pleomorphic rhabdomyosarcoma of bladder	T2bN0M0	-	G3 IIIB	malignant	Ubd040458	0
H2	114	74	F	Bladder	Pleomorphic rhabdomyosarcoma of bladder	T2bN0M0	-	G3 IIIB	malignant	Ubd040458	0
H3	115	32	F	Uterine cervix	Pleomorphic rhabdomyosarcoma of cervix	T2bN0M0	-	G3 IIIB	malignant	Fdu041182	0
H4	116	32	F	Uterine cervix	Pleomorphic rhabdomyosarcoma of cervix	T2bN0M0	-	G3 IIIB	malignant	Fdu041182	0
H5	117	67	F	Uterine cervix	Pleomorphic rhabdomyosarcoma of cervix	T2bN0M0	-	G3 IIIB	malignant	Fdu040953	0
H6	118	67	F	Uterine cervix	Pleomorphic rhabdomyosarcoma of cervix	T2bN0M0	-	G3 IIIB	malignant	Fdu040953	0
H7	119	51	F	Uterine cervix	Pleomorphic rhabdomyosarcoma of cervix	T2bN0M0	-	G3 IIIB	malignant	Fdu041147	0
H8	120	51	F	Uterine cervix	Pleomorphic rhabdomyosarcoma of cervix	T2bN0M0	-	G3 IIIB	malignant	Fdu041147	0
H9	121	49	F	Uterus	Pleomorphic rhabdomyosarcoma of uterus	T2bN0M0	-	G3 IIIB	malignant	Fur041163	0
H10	122	49	F	Uterus	Pleomorphic rhabdomyosarcoma of uterus	T2bN0M0	-	G3 IIIB	malignant	Fur041163	1
H11	123	47	F	Ovary	Embryonal rhabdomyosarcoma of left ovary	T1N0M0	-	G3 IIIA	malignant	Fov041041	0
H12	124	47	F	Ovary	Embryonal rhabdomyosarcoma of left ovary	T1N0M0	-	G3 IIIA	malignant	Fov041041	0
H13	125	1	M	Scrotum	Embryonal rhabdomyosarcoma of left scrotum	T2N0M0	-	G3 IIIB	malignant	Msc030257	0
H14	126	1	M	Scrotum	Embryonal rhabdomyosarcoma of left scrotum	T2N0M0	-	G3 IIIB	malignant	Msc030257	0
H15	127	73	M	Heart	Embryonal rhabdomyosarcoma of right cardiac ventricle	T1N0M0	-	G3 IIIA	malignant	Cht050018	0
H16	128	73	M	Heart	Embryonal rhabdomyosarcoma of right cardiac ventricle (hemorrhage)	T1N0M0	-	G3 IIIA	malignant	Cht050018	0
I1	129	45	M	Skin	Pleomorphic rhabdomyosarcoma of right face	T1N0M0	-	G3 IIIA	malignant	Kin090031	1
I2	130	45	M	Skin	Pleomorphic rhabdomyosarcoma of right face	T1N0M0	-	G3 IIIA	malignant	Kin090031	1
I3	131	8	F	Nose	Embryonal rhabdomyosarcoma of right nasal cavity	T1aN0M0	-	G3 IIIA	malignant	Rns030045	0
I4	132	8	F	Nose	Embryonal rhabdomyosarcoma of right nasal cavity	T1aN0M0	-	G3 IIIA	malignant	Rns030045	1
I5	133	26	M	Nose	Embryonal rhabdomyosarcoma of right nasal cavity	T1aN0M0	-	G3 IIIA	malignant	Rns050364	1
I6	134	26	M	Nose	Embryonal rhabdomyosarcoma of right nasal cavity	T1aN0M0	-	G3 IIIA	malignant	Rns050364	1
I7	135	27	M	Nose	Embryonal rhabdomyosarcoma of nasal cavity	T1aN0M0	-	G3 IIIA	malignant	Rns050303	0
I8	136	27	M	Nose	Embryonal rhabdomyosarcoma of nasal cavity	T1aN0M0	-	G3 IIIA	malignant	Rns050303	1
I9	137	13	M	Eye	Embryonal rhabdomyosarcoma of right eye sockets	T1aN0M0	-	G3 IIIA	malignant	Vey040018	0
I10	138	13	M	Eye	Embryonal rhabdomyosarcoma of right eye sockets	T1aN0M0	-	G3 IIIA	malignant	Vey040018	0
I11	139	19	F	Larynx	Embryonal rhabdomyosarcoma of larynx	T1bN0M0	-	G3 IIIA	malignant	Rla070044	0
I12	140	19	F	Larynx	Embryonal rhabdomyosarcoma of larynx	T1bN0M0	-	G3 IIIA	malignant	Rla070044	0
I13	141	17	F	Leg	Alveolus rhabdomyosarcoma of left leg	T2aN0M0	-	G4 IIIB	malignant	Srm030424	1
I14	142	17	F	Leg	Alveolus rhabdomyosarcoma of left leg	T2aN0M0	-	G4 IIIB	malignant	Srm030424	1
I15	143	29	F	Thigh	Embryonal rhabdomyosarcoma of right thigh	T1N0M0	-	G4 IIIA	malignant	Srm060028	1
I16	144	29	F	Thigh	Embryonal rhabdomyosarcoma of right thigh	T1N0M0	-	G4 IIIA	malignant	Srm060028	1
J1	145	56	M	Thigh	Alveolus rhabdomyosarcoma of left thigh	T2aN0M0	-	G4 IIIB	malignant	Srm040086	1
J2	146	56	M	Thigh	Alveolus rhabdomyosarcoma of left thigh	T2aN0M0	-	G4 IIIB	malignant	Srm040086	2
J3	147	28	M	Thigh	Alveolus rhabdomyosarcoma of right thigh	T1N0M0	-	G4 IIIA	malignant	Str060112	0
J4	148	28	M	Thigh	Alveolus rhabdomyosarcoma of right thigh	T1N0M0	-	G4 IIIA	malignant	Str060112	1
J5	149	52	M	Thigh	Embryonal rhabdomyosarcoma of left thigh	T1aN0M0	-	G4 IIIB	malignant	Sst060152	0
J6	150	52	M	Thigh	Embryonal rhabdomyosarcoma of left thigh (fatty tissue and blood vessel)	T1aN0M0	-	G4 IIIB	malignant	Sst060152	0
J7	151	20	F	Thigh	Alveolus rhabdomyosarcoma of left thigh	T2N0M0	-	G4 IIIB	malignant	Sst060139	0
J8	152	20	F	Thigh	Alveolus rhabdomyosarcoma of left thigh	T2N0M0	-	G4 IIIB	malignant	Sst060139	0
J9	153	36	M	Thigh	Alveolus rhabdomyosarcoma of left thigh	T1N0M0	-	G4 IIIA	malignant	Sst050255	0
J10	154	36	M	Thigh	Alveolus rhabdomyosarcoma of left thigh	T1N0M0	-	G4 IIIA	malignant	Sst050255	0
J11	155	10	M	Striated muscle	Alveolus rhabdomyosarcoma of left leg	T2aN0M0	-	G4 IIIB	malignant	Srm040374	0
J12	156	10	M	Striated muscle	Alveolus rhabdomyosarcoma of left leg	T2aN0M0	-	G4 IIIB	malignant	Srm040374	0
J13	157	47	F	Striated muscle	Alveolus rhabdomyosarcoma of right leg	T2bN0M0	-	G4 IIIB	malignant	Scf050033	1
J14	158	47	F	Striated muscle	Alveolus rhabdomyosarcoma of right leg	T2bN0M0	-	G4 IIIB	malignant	Scf050033	0
J15	159	14	F	Striated muscle	Alveolus rhabdomyosarcoma of right leg	T1N0M0	-	G4 IIIA	malignant	Sst040380	0
J16	160	14	F	Striated muscle	Alveolus rhabdomyosarcoma of right leg	T1N0M0	-	G4 IIIA	malignant	Sst040380	0
K1	161	32	M	Striated muscle	Alveolus rhabdomyosarcoma of left forearm	T1N0M0	-	G4 IIIA	malignant	Sst060078	1
K2	162	32	M	Striated muscle	Alveolus rhabdomyosarcoma of left forearm	T1N0M0	-	G4 IIIA	malignant	Sst060078	1
K3	163	38	F	Striated muscle	Alveolus rhabdomyosarcoma of left upper arm	T1N0M0	-	G4 IIIA	malignant	Sst060124	1
K4	164	38	F	Striated muscle	Alveolus rhabdomyosarcoma of left upper arm	T1N0M0	-	G4 IIIA	malignant	Sst060124	1
K5	165	17	M	Striated muscle	Alveolus rhabdomyosarcoma of right forearm	T2N0M0	-	G4 IIIB	malignant	Srm060222	1
K6	166	17	M	Striated muscle	Alveolus rhabdomyosarcoma of right forearm	T2N0M0	-	G4 IIIB	malignant	Srm060222	0
K7	167	28	F	Striated muscle	Alveolus rhabdomyosarcoma of right upper limb	T1N1M0	-	G4 IVA	malignant	Srm050162	1
K8	168	28	F	Striated muscle	Alveolus rhabdomyosarcoma of right upper limb	T1N1M0	-	G4 IVA	malignant	Srm050162	1
K9	169	33	F	Striated muscle	Alveolus rhabdomyosarcoma of buttocks	T2N0M0	-	G4 IIIB	malignant	Srm060314	0
K10	170	33	F	Striated muscle	Alveolus rhabdomyosarcoma of buttocks	T2N0M0	-	G4 IIIB	malignant	Srm060314	1
K11	171	81	M	Striated muscle	Alveolus rhabdomyosarcoma of right forearm	T2N0M0	-	G4 IIIB	malignant	Srm060195	1
K12	172	81	M	Striated muscle	Alveolus rhabdomyosarcoma of right forearm	T2N0M0	-	G4 IIIB	malignant	Srm060195	1
K13	173	12	M	Striated muscle	Alveolus rhabdomyosarcoma of left lumbar part	T2N0M0	-	G4 IIIB	malignant	Sst080119	1
K14	174	12	M	Striated muscle	Alveolus rhabdomyosarcoma of left lumbar part	T2N0M0	-	G4 IIIB	malignant	Sst080119	1
K15	175	42	F	Striated muscle	Alveolus rhabdomyosarcoma of left occlusalf surface	T1aN0M0	-	G4 IIIA	malignant	Srm050039	1
K16	176	42	F	Striated muscle	Alveolus rhabdomyosarcoma of left occlusalf surface	T1aN0M0	-	G4 IIIA	malignant	Srm050039	0
L1	177	34	M	Abdominal cavity	Alveolus rhabdomyosarcoma of left chest wall	T2N0M0	-	G4 IIIB	malignant	Str070054	1
L2	178	34	M	Abdominal cavity	Alveolus rhabdomyosarcoma of left chest wall	T2N0M0	-	G4 IIIB	malignant	Str070054	1
L3	179	32	F	Pleura	Alveolus rhabdomyosarcoma of thoracic part	T2aN0M1	-	G4 IVB	malignant	Atc050064	1
L4	180	32	F	Pleura	Alveolus rhabdomyosarcoma of thoracic part	T2aN0M1	-	G4 IVB	malignant	Atc050064	0
L5	181	24	F	Uterus	Alveolus rhabdomyosarcoma of uterus	T2bN1M1	-	G4 IVB	malignant	Fur020726	0
L6	182	24	F	Uterus	Alveolus rhabdomyosarcoma of uterus	T2bN1M1	-	G4 IVB	malignant	Fur020726	0
L7	183	44	M	Testis	Alveolus rhabdomyosarcoma of testis	T1bN0M0	-	G4 IIIA	malignant	Mtt040137	0
L8	184	44	M	Testis	Alveolus rhabdomyosarcoma of testis	T1bN0M0	-	G4 IIIA	malignant	Mtt040137	0
L9	185	12	F	Vulva	Alveolus rhabdomyosarcoma of vulva	T2N0M0	-	G4 IIIB	malignant	Fvl090047	0
L10	186	12	F	Vulva	Alveolus rhabdomyosarcoma of vulva	T2N0M0	-	G4 IIIB	malignant	Fvl090047	0
L11	187	21	M	Retroperitoneum	Alveolus rhabdomyosarcoma of retroperitoneum	T1bN0M0	-	G4 IIIA	malignant	Apo040019	1
L12	188	21	M	Retroperitoneum	Alveolus rhabdomyosarcoma of retroperitoneum	T1bN0M0	-	G4 IIIA	malignant	Apo040019	1
L13	189	15	M	Rectum	Alveolus rhabdomyosarcoma of anus	T2N0M0	-	G4 IIIB	malignant	Dre062791	0
L14	190	15	M	Rectum	Alveolus rhabdomyosarcoma of anus	T2N0M0	-	G4 IIIB	malignant	Dre062791	1
L15	191	23	F	Pelvic cavity	Alveolus rhabdomyosarcoma of abdominal cavity	T2bN0M0	-	G4 IIIB	malignant	Apc040155	0
L16	192	23	F	Pelvic cavity	Alveolus rhabdomyosarcoma of abdominal cavity	T2bN0M0	-	G4 IIIB	malignant	Apc040155	1
M1	193	50	M	Striated muscle	Skeletal muscle tissue	-	-	-	normal	Srm05N007	0
M2	194	50	M	Striated muscle	Skeletal muscle tissue	-	-	-	normal	Srm05N007	0
M3	195	22	M	Striated muscle	Skeletal muscle tissue	-	-	-	normal	Srm05N009	0
M4	196	22	M	Striated muscle	Skeletal muscle tissue	-	-	-	normal	Srm05N009	0
M5	197	40	M	Striated muscle	Skeletal muscle tissue	-	-	-	normal	Srm05N014	0
M6	198	40	M	Striated muscle	Skeletal muscle tissue	-	-	-	normal	Srm05N014	0
M7	199	15	F	Striated muscle	Skeletal muscle tissue	-	-	-	normal	Srm06N002	0
M8	200	15	F	Striated muscle	Skeletal muscle tissue	-	-	-	normal	Srm06N002	0
M9	201	45	M	Striated muscle	Striated muscle tissue	-	-	-	normal	Srm06N003	0
M10	202	45	M	Striated muscle	Striated muscle tissue	-	-	-	normal	Srm06N003	0
M11	203	18	F	Striated muscle	Skeletal muscle tissue	-	-	-	normal	Srm06N010	0
M12	204	18	F	Striated muscle	Skeletal muscle tissue	-	-	-	normal	Srm06N010	0
M13	205	35	M	Striated muscle	Skeletal muscle tissue	-	-	-	normal	Srm05N006	0
M14	206	35	M	Striated muscle	Skeletal muscle tissue	-	-	-	normal	Srm05N006	0
M15	207	40	M	Striated muscle	Skeletal muscle tissue	-	-	-	normal	Srm05N005	0
M16	208	40	M	Striated muscle	Skeletal muscle tissue	-	-	-	normal	Srm05N005	0

## Sheet: XBP1 Cytosol 
Position	No.	Age	Sex	Organ/Anatomic Site	Pathology diagnosis	TNM	Grade	Stage	Type	Tissue ID.	Cytosolic Score	Nuclear Score			None	Weak	Medium	Strong
A1	1	10	M+LD2:L31	Testis	Spindle cell rhabdomyosarcoma of right testis	T2N0M0	-	G2 IIB	malignant	Mtt090022	1	0		Normal Muscle (16)	0	5	10	1
A2	2	10	M	Testis	Spindle cell rhabdomyosarcoma of right testis	T2N0M0	-	G2 IIB	malignant	Mtt090022	2	1		Spindle (30)	3	16	8	3
A3	3	10	M	Testis	Spindle cell rhabdomyosarcoma of right testis	T2N0M0	-	G2 IIB	malignant	Mtt090009	1	0		Embryonal (54)	6	13	25	10
A4	4	10	M	Testis	Spindle cell rhabdomyosarcoma of right testis	T2N0M0	-	G2 IIB	malignant	Mtt090009	1	0		Pleomorphic (60)	0	19	34	7
A5	5	39	M	Testis	Spindle cell rhabdomyosarcoma of left spermatic cord	T1bN0M0	-	G2 IIA	malignant	Mtt040210	1	0		Alveolus (48)	3	26	18	1
A6	6	39	M	Testis	Spindle cell rhabdomyosarcoma of left spermatic cord	T1bN0M0	-	G2 IIA	malignant	Mtt040210	1	0
A7	7	42	M	Testis	Spindle cell rhabdomyosarcoma of testis	T2bN0M0	-	G2 IIB	malignant	Mtt040185	1	0
A8	8	42	M	Testis	Spindle cell rhabdomyosarcoma of testis	T2bN0M0	-	G2 IIB	malignant	Mtt040185	2	2
A9	9	44	M	Testis	Spindle cell rhabdomyosarcoma of testis	T2bN0M0	-	G2 IIB	malignant	Mtt040113	2	2			None	Weak	Medium	Strong
A10	10	44	M	Testis	Spindle cell rhabdomyosarcoma of testis	T2bN0M0	-	G2 IIB	malignant	Mtt040113	2	1		Normal Muscle	0	31.25	62.5	6.25
A11	11	16	M	Testis	Spindle cell rhabdomyosarcoma of left testis	T1bN0M0	-	G2 IIA	malignant	Mtt040096	1	1		Spindle	10	53.3	26.7	10
A12	12	16	M	Testis	Spindle cell rhabdomyosarcoma of left testis	T1bN0M0	-	G2 IIA	malignant	Mtt040096	1	1		Embryonal	11.1	24.1	46.3	18.5
A13	13	62	M	Prostate	Spindle cell rhabdomyosarcoma of prostate	T2bN0M0	-	G2 IIB	malignant	Mpr050077	1	0		Pleomorphic	0	31.7	56.7	11.7
A14	14	62	M	Prostate	Spindle cell rhabdomyosarcoma of prostate	T2bN0M0	-	G2 IIB	malignant	Mpr050077	1	0		Alveolus	6.25	54.2	37.5	2.1
A15	15	62	M	Prostate	Spindle cell rhabdomyosarcoma of prostate	T2bN0M0	-	G2 IIB	malignant	Mpr050059	1	1
A16	16	62	M	Prostate	Spindle cell rhabdomyosarcoma of prostate	T2bN0M0	-	G2 IIB	malignant	Mpr050059	2	1
B1	17	64	M	Prostate	Spindle cell rhabdomyosarcoma of prostate	T2N0M0	-	G2 IIB	malignant	Mpr050014	2	1		Stage III
B2	18	64	M	Prostate	Spindle cell rhabdomyosarcoma of prostate	T2N0M0	-	G2 IIB	malignant	Mpr050014	2	1		None	9	5.8
B3	19	36	M	Thigh	Spindle cell rhabdomyosarcoma of right thigh	T1N0M0	-	G2 IIA	malignant	Sfb040340	3	1		Weak	55	35.3
B4	20	36	M	Thigh	Spindle cell rhabdomyosarcoma of right thigh	T1N0M0	-	G2 IIA	malignant	Sfb040340	2	0		Medium	75	48.1
B5	21	42	M	Thigh	Spindle cell rhabdomyosarcoma of left thigh	T2N0M0	-	G2 IIB	malignant	Ssm070041	1	0		Strong	17	10.9
B6	22	42	M	Thigh	Spindle cell rhabdomyosarcoma of left thigh	T2N0M0	-	G2 IIB	malignant	Ssm070041	0	0
B7	23	34	F	Prosopo	Spindle cell rhabdomyosarcoma of right face	T1N0M0	-	G2 IIA	malignant	Srm050081	3	2
B8	24	34	F	Prosopo	Spindle cell rhabdomyosarcoma of right face	T1N0M0	-	G2 IIA	malignant	Srm050081	3	2
B9	25	35	M	Groin	Spindle cell rhabdomyosarcoma of right groin	T2N0M0	-	G2 IIB	malignant	Sfb040366	1	0
B10	26	35	M	Groin	Spindle cell rhabdomyosarcoma of right groin	T2N0M0	-	G2 IIB	malignant	Sfb040366	1	0
B11	27	40	M	Back	Spindle cell rhabdomyosarcoma of back	T1aN0M0	-	G2 IIA	malignant	Sst040330	0	0
B12	28	40	M	Back	Spindle cell rhabdomyosarcoma of back	T1aN0M0	-	G2 IIA	malignant	Sst040330	0	0
B13	29	48	F	Retroperitoneum	Spindle cell rhabdomyosarcoma of retroperitoneum	T2N0M0	-	G2 IIB	malignant	Apo040221	1	1
B14	30	48	F	Retroperitoneum	Spindle cell rhabdomyosarcoma of retroperitoneum	T2N0M0	-	G2 IIB	malignant	Apo040221	1	0
B15	31	15	M	Testis	Embryonal rhabdomyosarcoma of left epididymis	T2N0M0	-	G3 IIIB	malignant	Mtt110001	0	0
B16	32	15	M	Testis	Embryonal rhabdomyosarcoma of left epididymis	T2N0M0	-	G3 IIIB	malignant	Mtt110001	1	0
C1	33	34	M	Testis	Pleomorphic rhabdomyosarcoma of testis	T1bN0M0	-	G3 IIIA	malignant	Mtt040159	2	1
C2	34	34	M	Testis	Pleomorphic rhabdomyosarcoma of testis	T1bN0M0	-	G3 IIIA	malignant	Mtt040159	2	0
C3	35	49	M	Testis	Embryonal rhabdomyosarcoma of testis	T2bN0M0	-	G3 IIIB	malignant	Mtt030229	3	1
C4	36	49	M	Testis	Embryonal rhabdomyosarcoma of testis	T2bN0M0	-	G3 IIIB	malignant	Mtt030229	3	1
C5	37	30	F	Retroperitoneum	Pleomorphic rhabdomyosarcoma of retroperitoneum	T2bN0M0	-	G3 IIIB	malignant	Apo090014	1	0
C6	38	30	F	Retroperitoneum	Pleomorphic rhabdomyosarcoma of retroperitoneum	T2bN0M0	-	G3 IIIB	malignant	Apo090014	1	0
C7	39	50	F	Retroperitoneum	Pleomorphic rhabdomyosarcoma of retroperitoneum	T2bN0M0	-	G3 IIIB	malignant	Apo040222	1	0
C8	40	50	F	Retroperitoneum	Pleomorphic rhabdomyosarcoma of retroperitoneum	T2bN0M0	-	G3 IIIB	malignant	Apo040222	1	0
C9	41	52	F	Retroperitoneum	Embryonal rhabdomyosarcoma of retroperitoneum	T2bN0M0	-	G3 IIIB	malignant	Apo050127	1	0
C10	42	52	F	Retroperitoneum	Embryonal rhabdomyosarcoma of retroperitoneum	T2bN0M0	-	G3 IIIB	malignant	Apo050127	0	1
C11	43	19	M	Retroperitoneum	Pleomorphic rhabdomyosarcoma of retroperitoneum	T2N0M0	-	G3 IIIB	malignant	Apo080022	2	0
C12	44	19	M	Retroperitoneum	Pleomorphic rhabdomyosarcoma of retroperitoneum	T2N0M0	-	G3 IIIB	malignant	Apo080022	1	1
C13	45	8	M	Retroperitoneum	Pleomorphic rhabdomyosarcoma of retroperitoneum	T2N0M0	-	G3 IIIB	malignant	Apo070224	2	2
C14	46	8	M	Retroperitoneum	Pleomorphic rhabdomyosarcoma of retroperitoneum	T2N0M0	-	G3 IIIB	malignant	Apo070224	2	0
C15	47	26	F	Striated muscle	Pleomorphic rhabdomyosarcoma of retroperitoneum	T2N0M0	-	G3 IIIB	malignant	Srm080137	1	1
C16	48	26	F	Striated muscle	Pleomorphic rhabdomyosarcoma of retroperitoneum	T2N0M0	-	G3 IIIB	malignant	Srm080137	2	1
D1	49	44	M	Thigh	Embryonal rhabdomyosarcoma of left thigh	T2N0M0	-	G3 IIIB	malignant	Sst050011	2	0
D2	50	44	M	Thigh	Embryonal rhabdomyosarcoma of left thigh	T2N0M0	-	G3 IIIB	malignant	Sst050011	2	1
D3	51	77	M	Leg	Pleomorphic rhabdomyosarcoma of right leg	T2N0M0	-	G3 IIIB	malignant	Srm070134	2	0
D4	52	77	M	Leg	Pleomorphic rhabdomyosarcoma of right leg	T2N0M0	-	G3 IIIB	malignant	Srm070134	2	0
D5	53	48	M	Thigh	Pleomorphic rhabdomyosarcoma of left thigh	T2N0M0	-	G3 IIIB	malignant	Srm070200	1	0
D6	54	48	M	Thigh	Pleomorphic rhabdomyosarcoma of left thigh	T2N0M0	-	G3 IIIB	malignant	Srm070200	1	0
D7	55	49	M	Thigh	Pleomorphic rhabdomyosarcoma of left thigh	T2aN0M0	-	G3 IIIB	malignant	Srm030417	2	0
D8	56	49	M	Thigh	Pleomorphic rhabdomyosarcoma of left thigh	T2aN0M0	-	G3 IIIB	malignant	Srm030417	3	0
D9	57	49	M	Thigh	Pleomorphic rhabdomyosarcoma of right thigh	T2bN0M0	-	G3 IIIB	malignant	Sfb060326	2	0
D10	58	49	M	Thigh	Pleomorphic rhabdomyosarcoma of right thigh	T2bN0M0	-	G3 IIIB	malignant	Sfb060326	2	1
D11	59	33	F	Thigh	Pleomorphic rhabdomyosarcoma of right thigh	T1aN0M0	-	G3 IIIA	malignant	Sfb040332	2	2
D12	60	33	F	Thigh	Pleomorphic rhabdomyosarcoma of right thigh	T1aN0M0	-	G3 IIIA	malignant	Sfb040332	2	1
D13	61	39	M	Thigh	Pleomorphic rhabdomyosarcoma of right thigh	T2N0M0	-	G3 IIIB	malignant	Sfb040356	2	1
D14	62	39	M	Thigh	Pleomorphic rhabdomyosarcoma of right thigh	T2N0M0	-	G3 IIIB	malignant	Sfb040356	2	0
D15	63	91	M	Thigh	Pleomorphic rhabdomyosarcoma of right thigh	T2aN0M0	-	G3 IIIB	malignant	Srm030172	2	0
D16	64	91	M	Thigh	Pleomorphic rhabdomyosarcoma of right thigh	T2aN0M0	-	G3 IIIB	malignant	Srm030172	3	0
E1	65	30	M	Thigh	Embryonal rhabdomyosarcoma of left thigh	T1N0M0	-	G3 IIIA	malignant	Srm050187	1	1
E2	66	30	M	Thigh	Embryonal rhabdomyosarcoma of left thigh	T1N0M0	-	G3 IIIA	malignant	Srm050187	2	0
E3	67	50	M	Thigh	Pleomorphic rhabdomyosarcoma of right thigh	T1aN0M0	-	G3 IIIA	malignant	Srm040370	1	0
E4	68	50	M	Thigh	Pleomorphic rhabdomyosarcoma of right thigh	T1aN0M0	-	G3 IIIA	malignant	Srm040370	2	1
E5	69	20	F	Leg	Embryonal rhabdomyosarcoma of left leg	T1aN0M0	-	G3 IIIA	malignant	Srm050111	0	1
E6	70	20	F	Leg	Embryonal rhabdomyosarcoma of left leg	T1aN0M0	-	G3 IIIA	malignant	Srm050111	1	0
E7	71	1.5	F	Leg	Embryonal rhabdomyosarcoma of left leg	T2aN0M0	-	G3 IIIB	malignant	Srm040204	2	0
E8	72	1.5	F	Leg	Embryonal rhabdomyosarcoma of left leg	T2aN0M0	-	G3 IIIB	malignant	Srm040204	2	1
E9	73	30	M	Leg	Embryonal rhabdomyosarcoma of left leg	T2aN0M0	-	G3 IIIB	malignant	Srm030089	2	2
E10	74	30	M	Leg	Embryonal rhabdomyosarcoma of left leg	T2aN0M0	-	G3 IIIB	malignant	Srm030089	2	1
E11	75	67	M	Lower limb	Pleomorphic rhabdomyosarcoma of right lower limb	T1aN0M0	-	G3 IIIA	malignant	Srm050001	3	1
E12	76	67	M	Lower limb	Pleomorphic rhabdomyosarcoma of right lower limb	T1aN0M0	-	G3 IIIA	malignant	Srm050001	3	1
E13	77	85	F	Lower limb	Pleomorphic rhabdomyosarcoma of right lower limb	T2N0M0	-	G3 IIIB	malignant	Srm060162	2	0
E14	78	85	F	Lower limb	Pleomorphic rhabdomyosarcoma of right lower limb	T2N0M0	-	G3 IIIB	malignant	Srm060162	3	0
E15	79	48	M	Lower limb	Pleomorphic rhabdomyosarcoma of left lower limb	T2N0M0	-	G3 IIIB	malignant	Srm070133	2	0
E16	80	48	M	Lower limb	Pleomorphic rhabdomyosarcoma of left lower limb	T2N0M0	-	G3 IIIB	malignant	Srm070133	2	1
F1	81	36	M	Striated muscle	Pleomorphic rhabdomyosarcoma of right upper arm	T1aN0M0	-	G3 IIIA	malignant	Srm030153	3	3
F2	82	36	M	Striated muscle	Pleomorphic rhabdomyosarcoma of right upper arm	T1aN0M0	-	G3 IIIA	malignant	Srm030153	3	3
F3	83	50	F	Striated muscle	Pleomorphic rhabdomyosarcoma of right femur	T2bN0M0	-	G3 IIIB	malignant	Srm030018	2	1
F4	84	50	F	Striated muscle	Pleomorphic rhabdomyosarcoma of right femur	T2bN0M0	-	G3 IIIB	malignant	Srm030018	2	1
F5	85	82	M	Striated muscle	Embryonal rhabdomyosarcoma of left buttocks	T1aN0M0	-	G3 IIIA	malignant	Sft070082	3	1
F6	86	82	M	Striated muscle	Embryonal rhabdomyosarcoma of left buttocks	T1aN0M0	-	G3 IIIA	malignant	Sft070082	3	0
F7	87	33	F	Striated muscle	Embryonal rhabdomyosarcoma of left lower mandible	T2aN0M0	-	G3 IIIB	malignant	Srm050008	2	0
F8	88	33	F	Striated muscle	Embryonal rhabdomyosarcoma of left lower mandible	T2aN0M0	-	G3 IIIB	malignant	Srm050008	2	0
F9	89	42	F	Striated muscle	Embryonal rhabdomyosarcoma of neck	T2aN0M0	-	G3 IIIB	malignant	Srm050142	1	1
F10	90	42	F	Striated muscle	Embryonal rhabdomyosarcoma of neck	T2aN0M0	-	G3 IIIB	malignant	Srm050142	1	1
F11	91	24	M	Striated muscle	Pleomorphic rhabdomyosarcoma of right neck	T2N0M0	-	G3 IIIB	malignant	Srm060217	1	1
F12	92	24	M	Striated muscle	Pleomorphic rhabdomyosarcoma of right neck	T2N0M0	-	G3 IIIB	malignant	Srm060217	1	0
F13	93	20	M	Striated muscle	Pleomorphic rhabdomyosarcoma of left shoulder	T1aN0M0	-	G3 IIIA	malignant	Srm050022	2	1
F14	94	20	M	Striated muscle	Pleomorphic rhabdomyosarcoma of left shoulder	T1aN0M0	-	G3 IIIA	malignant	Srm050022	2	0
F15	95	25	M	Bone	Pleomorphic rhabdomyosarcoma of right shoulder	T1N0M0	-	G3 IIIA	malignant	Lbn060059	1	0
F16	96	25	M	Bone	Pleomorphic rhabdomyosarcoma of right shoulder	T1N0M0	-	G3 IIIA	malignant	Lbn060059	1	0
G1	97	52	M	Bone	Embryonal rhabdomyosarcoma of right shoulder	T1N0M0	-	G3 IIIA	malignant	Lbn080039	1	0
G2	98	52	M	Bone	Embryonal rhabdomyosarcoma of right shoulder	T1N0M0	-	G3 IIIA	malignant	Lbn080039	1	0
G3	99	39	M	Bone	Pleomorphic rhabdomyosarcoma of left humerus	T1N0M0	-	G3 IIIA	malignant	Lbn080040	2	1
G4	100	39	M	Bone	Pleomorphic rhabdomyosarcoma of left humerus (tumor necrosis)	T1N0M0	-	G3 IIIA	malignant	Lbn080040	2	0
G5	101	20	M	Bone	Embryonal rhabdomyosarcoma of thoracic vertebra	T1bN0M0	-	G3 IIIA	malignant	Lbn020026	2	1
G6	102	20	M	Bone	Embryonal rhabdomyosarcoma of thoracic vertebra	T1bN0M0	-	G3 IIIA	malignant	Lbn020026	2	1
G7	103	46	M	Pleura	Pleomorphic rhabdomyosarcoma of right chest wall	T2bN0M0	-	G3 IIIB	malignant	Atc030120	2	0
G8	104	46	M	Pleura	Pleomorphic rhabdomyosarcoma of right chest wall	T2bN0M0	-	G3 IIIB	malignant	Atc030120	2	1
G9	105	15	M	Pleura	Embryonal rhabdomyosarcoma of right pleura	T2bN0M0	-	G3 IIIB	malignant	Atc060342	2	2
G10	106	15	M	Pleura	Embryonal rhabdomyosarcoma of right pleura	T2bN0M0	-	G3 IIIB	malignant	Atc060342	2	2
G11	107	40	F	Abdominal cavity	Embryonal rhabdomyosarcoma of chest wall	T2bN0M0	-	G3 IIIB	malignant	Aac040131	2	1
G12	108	40	F	Abdominal cavity	Embryonal rhabdomyosarcoma of chest wall	T2bN0M0	-	G3 IIIB	malignant	Aac040131	2	1
G13	109	60	M	Bladder	Embryonal rhabdomyosarcoma of bladder	T2N0M0	-	G3 IIIB	malignant	Ubd030085	3	1
G14	110	60	M	Bladder	Embryonal rhabdomyosarcoma of bladder	T2N0M0	-	G3 IIIB	malignant	Ubd030085	3	1
G15	111	68	M	Bladder	Embryonal rhabdomyosarcoma of bladder	T2N0M0	-	G3 IIIB	malignant	Ubd030124	3	1
G16	112	68	M	Bladder	Embryonal rhabdomyosarcoma of bladder	T2N0M0	-	G3 IIIB	malignant	Ubd030124	3	1
H1	113	74	F	Bladder	Pleomorphic rhabdomyosarcoma of bladder	T2bN0M0	-	G3 IIIB	malignant	Ubd040458	2	0
H2	114	74	F	Bladder	Pleomorphic rhabdomyosarcoma of bladder	T2bN0M0	-	G3 IIIB	malignant	Ubd040458	2	1
H3	115	32	F	Uterine cervix	Pleomorphic rhabdomyosarcoma of cervix	T2bN0M0	-	G3 IIIB	malignant	Fdu041182	1	0
H4	116	32	F	Uterine cervix	Pleomorphic rhabdomyosarcoma of cervix	T2bN0M0	-	G3 IIIB	malignant	Fdu041182	1	0
H5	117	67	F	Uterine cervix	Pleomorphic rhabdomyosarcoma of cervix	T2bN0M0	-	G3 IIIB	malignant	Fdu040953	1	0
H6	118	67	F	Uterine cervix	Pleomorphic rhabdomyosarcoma of cervix	T2bN0M0	-	G3 IIIB	malignant	Fdu040953	1	0
H7	119	51	F	Uterine cervix	Pleomorphic rhabdomyosarcoma of cervix	T2bN0M0	-	G3 IIIB	malignant	Fdu041147	2	0
H8	120	51	F	Uterine cervix	Pleomorphic rhabdomyosarcoma of cervix	T2bN0M0	-	G3 IIIB	malignant	Fdu041147	1	0
H9	121	49	F	Uterus	Pleomorphic rhabdomyosarcoma of uterus	T2bN0M0	-	G3 IIIB	malignant	Fur041163	2	0
H10	122	49	F	Uterus	Pleomorphic rhabdomyosarcoma of uterus	T2bN0M0	-	G3 IIIB	malignant	Fur041163	2	0
H11	123	47	F	Ovary	Embryonal rhabdomyosarcoma of left ovary	T1N0M0	-	G3 IIIA	malignant	Fov041041	2	0
H12	124	47	F	Ovary	Embryonal rhabdomyosarcoma of left ovary	T1N0M0	-	G3 IIIA	malignant	Fov041041	2	0
H13	125	1	M	Scrotum	Embryonal rhabdomyosarcoma of left scrotum	T2N0M0	-	G3 IIIB	malignant	Msc030257	2	2
H14	126	1	M	Scrotum	Embryonal rhabdomyosarcoma of left scrotum	T2N0M0	-	G3 IIIB	malignant	Msc030257	2	2
H15	127	73	M	Heart	Embryonal rhabdomyosarcoma of right cardiac ventricle	T1N0M0	-	G3 IIIA	malignant	Cht050018	3	1
H16	128	73	M	Heart	Embryonal rhabdomyosarcoma of right cardiac ventricle (hemorrhage)	T1N0M0	-	G3 IIIA	malignant	Cht050018	3	1
I1	129	45	M	Skin	Pleomorphic rhabdomyosarcoma of right face	T1N0M0	-	G3 IIIA	malignant	Kin090031	2	1
I2	130	45	M	Skin	Pleomorphic rhabdomyosarcoma of right face	T1N0M0	-	G3 IIIA	malignant	Kin090031	1	2
I3	131	8	F	Nose	Embryonal rhabdomyosarcoma of right nasal cavity	T1aN0M0	-	G3 IIIA	malignant	Rns030045	1	1
I4	132	8	F	Nose	Embryonal rhabdomyosarcoma of right nasal cavity	T1aN0M0	-	G3 IIIA	malignant	Rns030045	2	1
I5	133	26	M	Nose	Embryonal rhabdomyosarcoma of right nasal cavity	T1aN0M0	-	G3 IIIA	malignant	Rns050364	2	2
I6	134	26	M	Nose	Embryonal rhabdomyosarcoma of right nasal cavity	T1aN0M0	-	G3 IIIA	malignant	Rns050364	1	1
I7	135	27	M	Nose	Embryonal rhabdomyosarcoma of nasal cavity	T1aN0M0	-	G3 IIIA	malignant	Rns050303	2	1
I8	136	27	M	Nose	Embryonal rhabdomyosarcoma of nasal cavity	T1aN0M0	-	G3 IIIA	malignant	Rns050303	1	1
I9	137	13	M	Eye	Embryonal rhabdomyosarcoma of right eye sockets	T1aN0M0	-	G3 IIIA	malignant	Vey040018	1	1
I10	138	13	M	Eye	Embryonal rhabdomyosarcoma of right eye sockets	T1aN0M0	-	G3 IIIA	malignant	Vey040018	0	0
I11	139	19	F	Larynx	Embryonal rhabdomyosarcoma of larynx	T1bN0M0	-	G3 IIIA	malignant	Rla070044	2	1
I12	140	19	F	Larynx	Embryonal rhabdomyosarcoma of larynx	T1bN0M0	-	G3 IIIA	malignant	Rla070044	2	1
I13	141	17	F	Leg	Alveolus rhabdomyosarcoma of left leg	T2aN0M0	-	G4 IIIB	malignant	Srm030424	2	1
I14	142	17	F	Leg	Alveolus rhabdomyosarcoma of left leg	T2aN0M0	-	G4 IIIB	malignant	Srm030424	2	1
I15	143	29	F	Thigh	Embryonal rhabdomyosarcoma of right thigh	T1N0M0	-	G4 IIIA	malignant	Srm060028	0	0
I16	144	29	F	Thigh	Embryonal rhabdomyosarcoma of right thigh	T1N0M0	-	G4 IIIA	malignant	Srm060028	0	0
J1	145	56	M	Thigh	Alveolus rhabdomyosarcoma of left thigh	T2aN0M0	-	G4 IIIB	malignant	Srm040086	2	2
J2	146	56	M	Thigh	Alveolus rhabdomyosarcoma of left thigh	T2aN0M0	-	G4 IIIB	malignant	Srm040086	2	2
J3	147	28	M	Thigh	Alveolus rhabdomyosarcoma of right thigh	T1N0M0	-	G4 IIIA	malignant	Str060112	1	1
J4	148	28	M	Thigh	Alveolus rhabdomyosarcoma of right thigh	T1N0M0	-	G4 IIIA	malignant	Str060112	2	1
J5	149	52	M	Thigh	Embryonal rhabdomyosarcoma of left thigh	T1aN0M0	-	G4 IIIB	malignant	Sst060152	1	0
J6	150	52	M	Thigh	Embryonal rhabdomyosarcoma of left thigh (fatty tissue and blood vessel)	T1aN0M0	-	G4 IIIB	malignant	Sst060152	2	0
J7	151	20	F	Thigh	Alveolus rhabdomyosarcoma of left thigh	T2N0M0	-	G4 IIIB	malignant	Sst060139	1	1
J8	152	20	F	Thigh	Alveolus rhabdomyosarcoma of left thigh	T2N0M0	-	G4 IIIB	malignant	Sst060139	0	0
J9	153	36	M	Thigh	Alveolus rhabdomyosarcoma of left thigh	T1N0M0	-	G4 IIIA	malignant	Sst050255	2	1
J10	154	36	M	Thigh	Alveolus rhabdomyosarcoma of left thigh	T1N0M0	-	G4 IIIA	malignant	Sst050255	1	1
J11	155	10	M	Striated muscle	Alveolus rhabdomyosarcoma of left leg	T2aN0M0	-	G4 IIIB	malignant	Srm040374	1	2
J12	156	10	M	Striated muscle	Alveolus rhabdomyosarcoma of left leg	T2aN0M0	-	G4 IIIB	malignant	Srm040374	1	2
J13	157	47	F	Striated muscle	Alveolus rhabdomyosarcoma of right leg	T2bN0M0	-	G4 IIIB	malignant	Scf050033	1	2
J14	158	47	F	Striated muscle	Alveolus rhabdomyosarcoma of right leg	T2bN0M0	-	G4 IIIB	malignant	Scf050033	1	2
J15	159	14	F	Striated muscle	Alveolus rhabdomyosarcoma of right leg	T1N0M0	-	G4 IIIA	malignant	Sst040380	2	3
J16	160	14	F	Striated muscle	Alveolus rhabdomyosarcoma of right leg	T1N0M0	-	G4 IIIA	malignant	Sst040380	2	3
K1	161	32	M	Striated muscle	Alveolus rhabdomyosarcoma of left forearm	T1N0M0	-	G4 IIIA	malignant	Sst060078	2	1
K2	162	32	M	Striated muscle	Alveolus rhabdomyosarcoma of left forearm	T1N0M0	-	G4 IIIA	malignant	Sst060078	2	1
K3	163	38	F	Striated muscle	Alveolus rhabdomyosarcoma of left upper arm	T1N0M0	-	G4 IIIA	malignant	Sst060124	1	1
K4	164	38	F	Striated muscle	Alveolus rhabdomyosarcoma of left upper arm	T1N0M0	-	G4 IIIA	malignant	Sst060124	1	1
K5	165	17	M	Striated muscle	Alveolus rhabdomyosarcoma of right forearm	T2N0M0	-	G4 IIIB	malignant	Srm060222	2	1
K6	166	17	M	Striated muscle	Alveolus rhabdomyosarcoma of right forearm	T2N0M0	-	G4 IIIB	malignant	Srm060222	1	1
K7	167	28	F	Striated muscle	Alveolus rhabdomyosarcoma of right upper limb	T1N1M0	-	G4 IVA	malignant	Srm050162	3	2
K8	168	28	F	Striated muscle	Alveolus rhabdomyosarcoma of right upper limb	T1N1M0	-	G4 IVA	malignant	Srm050162	1	2
K9	169	33	F	Striated muscle	Alveolus rhabdomyosarcoma of buttocks	T2N0M0	-	G4 IIIB	malignant	Srm060314	0	0
K10	170	33	F	Striated muscle	Alveolus rhabdomyosarcoma of buttocks	T2N0M0	-	G4 IIIB	malignant	Srm060314	1	1
K11	171	81	M	Striated muscle	Alveolus rhabdomyosarcoma of right forearm	T2N0M0	-	G4 IIIB	malignant	Srm060195	2	1
K12	172	81	M	Striated muscle	Alveolus rhabdomyosarcoma of right forearm	T2N0M0	-	G4 IIIB	malignant	Srm060195	2	1
K13	173	12	M	Striated muscle	Alveolus rhabdomyosarcoma of left lumbar part	T2N0M0	-	G4 IIIB	malignant	Sst080119	1	2
K14	174	12	M	Striated muscle	Alveolus rhabdomyosarcoma of left lumbar part	T2N0M0	-	G4 IIIB	malignant	Sst080119	1	1
K15	175	42	F	Striated muscle	Alveolus rhabdomyosarcoma of left occlusalf surface	T1aN0M0	-	G4 IIIA	malignant	Srm050039	1	1
K16	176	42	F	Striated muscle	Alveolus rhabdomyosarcoma of left occlusalf surface	T1aN0M0	-	G4 IIIA	malignant	Srm050039	1	1
L1	177	34	M	Abdominal cavity	Alveolus rhabdomyosarcoma of left chest wall	T2N0M0	-	G4 IIIB	malignant	Str070054	2	1
L2	178	34	M	Abdominal cavity	Alveolus rhabdomyosarcoma of left chest wall	T2N0M0	-	G4 IIIB	malignant	Str070054	2	1
L3	179	32	F	Pleura	Alveolus rhabdomyosarcoma of thoracic part	T2aN0M1	-	G4 IVB	malignant	Atc050064	2	1
L4	180	32	F	Pleura	Alveolus rhabdomyosarcoma of thoracic part	T2aN0M1	-	G4 IVB	malignant	Atc050064	2	1
L5	181	24	F	Uterus	Alveolus rhabdomyosarcoma of uterus	T2bN1M1	-	G4 IVB	malignant	Fur020726	1	0
L6	182	24	F	Uterus	Alveolus rhabdomyosarcoma of uterus	T2bN1M1	-	G4 IVB	malignant	Fur020726	1	0
L7	183	44	M	Testis	Alveolus rhabdomyosarcoma of testis	T1bN0M0	-	G4 IIIA	malignant	Mtt040137	1	1
L8	184	44	M	Testis	Alveolus rhabdomyosarcoma of testis	T1bN0M0	-	G4 IIIA	malignant	Mtt040137	1	1
L9	185	12	F	Vulva	Alveolus rhabdomyosarcoma of vulva	T2N0M0	-	G4 IIIB	malignant	Fvl090047	1	1
L10	186	12	F	Vulva	Alveolus rhabdomyosarcoma of vulva	T2N0M0	-	G4 IIIB	malignant	Fvl090047	1	1
L11	187	21	M	Retroperitoneum	Alveolus rhabdomyosarcoma of retroperitoneum	T1bN0M0	-	G4 IIIA	malignant	Apo040019	1	2
L12	188	21	M	Retroperitoneum	Alveolus rhabdomyosarcoma of retroperitoneum	T1bN0M0	-	G4 IIIA	malignant	Apo040019	1	2
L13	189	15	M	Rectum	Alveolus rhabdomyosarcoma of anus	T2N0M0	-	G4 IIIB	malignant	Dre062791	0	0
L14	190	15	M	Rectum	Alveolus rhabdomyosarcoma of anus	T2N0M0	-	G4 IIIB	malignant	Dre062791	1	0
L15	191	23	F	Pelvic cavity	Alveolus rhabdomyosarcoma of abdominal cavity	T2bN0M0	-	G4 IIIB	malignant	Apc040155	1	0
L16	192	23	F	Pelvic cavity	Alveolus rhabdomyosarcoma of abdominal cavity	T2bN0M0	-	G4 IIIB	malignant	Apc040155	2	1
M1	193	50	M	Striated muscle	Skeletal muscle tissue	-	-	-	normal	Srm05N007	1	0
M2	194	50	M	Striated muscle	Skeletal muscle tissue	-	-	-	normal	Srm05N007	1	0
M3	195	22	M	Striated muscle	Skeletal muscle tissue	-	-	-	normal	Srm05N009	1	0
M4	196	22	M	Striated muscle	Skeletal muscle tissue	-	-	-	normal	Srm05N009	1	0
M5	197	40	M	Striated muscle	Skeletal muscle tissue	-	-	-	normal	Srm05N014	2	0
M6	198	40	M	Striated muscle	Skeletal muscle tissue	-	-	-	normal	Srm05N014	2	0
M7	199	15	F	Striated muscle	Skeletal muscle tissue	-	-	-	normal	Srm06N002	2	0
M8	200	15	F	Striated muscle	Skeletal muscle tissue	-	-	-	normal	Srm06N002	3	0
M9	201	45	M	Striated muscle	Striated muscle tissue	-	-	-	normal	Srm06N003	2	0
M10	202	45	M	Striated muscle	Striated muscle tissue	-	-	-	normal	Srm06N003	2	0
M11	203	18	F	Striated muscle	Skeletal muscle tissue	-	-	-	normal	Srm06N010	2	0
M12	204	18	F	Striated muscle	Skeletal muscle tissue	-	-	-	normal	Srm06N010	2	0
M13	205	35	M	Striated muscle	Skeletal muscle tissue	-	-	-	normal	Srm05N006	2	0
M14	206	35	M	Striated muscle	Skeletal muscle tissue	-	-	-	normal	Srm05N006	1	0
M15	207	40	M	Striated muscle	Skeletal muscle tissue	-	-	-	normal	Srm05N005	2	0
M16	208	40	M	Striated muscle	Skeletal muscle tissue	-	-	-	normal	Srm05N005	2	0

## Sheet: XBP1s Nuclear
Position	No.	Age	Sex	Organ/Anatomic Site	Pathology diagnosis	TNM	Grade	Stage	Type	Tissue ID.	Nuclear Score				None	Weak	Medium	Strong
A1	1	10	M+LD2:L31	Testis	Spindle cell rhabdomyosarcoma of right testis	T2N0M0	-	G2 IIB	malignant	Mtt090022	0			Normal Muscle (16)	16	0	0	0
A2	2	10	M	Testis	Spindle cell rhabdomyosarcoma of right testis	T2N0M0	-	G2 IIB	malignant	Mtt090022	1			Spindle (30)	16	10	4	0
A3	3	10	M	Testis	Spindle cell rhabdomyosarcoma of right testis	T2N0M0	-	G2 IIB	malignant	Mtt090009	0			Embryonal (54)	19	29	6	0
A4	4	10	M	Testis	Spindle cell rhabdomyosarcoma of right testis	T2N0M0	-	G2 IIB	malignant	Mtt090009	0			Pleomorphic (60)	36	19	3	2
A5	5	39	M	Testis	Spindle cell rhabdomyosarcoma of left spermatic cord	T1bN0M0	-	G2 IIA	malignant	Mtt040210	0			Alveolus (48)	7	28	11	2
A6	6	39	M	Testis	Spindle cell rhabdomyosarcoma of left spermatic cord	T1bN0M0	-	G2 IIA	malignant	Mtt040210	0
A7	7	42	M	Testis	Spindle cell rhabdomyosarcoma of testis	T2bN0M0	-	G2 IIB	malignant	Mtt040185	0
A8	8	42	M	Testis	Spindle cell rhabdomyosarcoma of testis	T2bN0M0	-	G2 IIB	malignant	Mtt040185	2
A9	9	44	M	Testis	Spindle cell rhabdomyosarcoma of testis	T2bN0M0	-	G2 IIB	malignant	Mtt040113	2				None	Weak	Medium	Strong
A10	10	44	M	Testis	Spindle cell rhabdomyosarcoma of testis	T2bN0M0	-	G2 IIB	malignant	Mtt040113	1			Normal Muscle	100	0	0	0
A11	11	16	M	Testis	Spindle cell rhabdomyosarcoma of left testis	T1bN0M0	-	G2 IIA	malignant	Mtt040096	1			Spindle	53.3	33.3	13.3	0
A12	12	16	M	Testis	Spindle cell rhabdomyosarcoma of left testis	T1bN0M0	-	G2 IIA	malignant	Mtt040096	1			Embryonal	35.2	53.7	11.1	0
A13	13	62	M	Prostate	Spindle cell rhabdomyosarcoma of prostate	T2bN0M0	-	G2 IIB	malignant	Mpr050077	0			Pleomorphic	60	31.7	5	3.3
A14	14	62	M	Prostate	Spindle cell rhabdomyosarcoma of prostate	T2bN0M0	-	G2 IIB	malignant	Mpr050077	0			Alveolus	14.6	58.3	22.9	4.2
A15	15	62	M	Prostate	Spindle cell rhabdomyosarcoma of prostate	T2bN0M0	-	G2 IIB	malignant	Mpr050059	1
A16	16	62	M	Prostate	Spindle cell rhabdomyosarcoma of prostate	T2bN0M0	-	G2 IIB	malignant	Mpr050059	1			Stage III
B1	17	64	M	Prostate	Spindle cell rhabdomyosarcoma of prostate	T2N0M0	-	G2 IIB	malignant	Mpr050014	1			None	60	38.5
B2	18	64	M	Prostate	Spindle cell rhabdomyosarcoma of prostate	T2N0M0	-	G2 IIB	malignant	Mpr050014	1			Weak	74	47.4
B3	19	36	M	Thigh	Spindle cell rhabdomyosarcoma of right thigh	T1N0M0	-	G2 IIA	malignant	Sfb040340	1			Medium	18	11.5
B4	20	36	M	Thigh	Spindle cell rhabdomyosarcoma of right thigh	T1N0M0	-	G2 IIA	malignant	Sfb040340	0			Strong	4	2.6
B5	21	42	M	Thigh	Spindle cell rhabdomyosarcoma of left thigh	T2N0M0	-	G2 IIB	malignant	Ssm070041	0
B6	22	42	M	Thigh	Spindle cell rhabdomyosarcoma of left thigh	T2N0M0	-	G2 IIB	malignant	Ssm070041	0
B7	23	34	F	Prosopo	Spindle cell rhabdomyosarcoma of right face	T1N0M0	-	G2 IIA	malignant	Srm050081	2
B8	24	34	F	Prosopo	Spindle cell rhabdomyosarcoma of right face	T1N0M0	-	G2 IIA	malignant	Srm050081	2
B9	25	35	M	Groin	Spindle cell rhabdomyosarcoma of right groin	T2N0M0	-	G2 IIB	malignant	Sfb040366	0
B10	26	35	M	Groin	Spindle cell rhabdomyosarcoma of right groin	T2N0M0	-	G2 IIB	malignant	Sfb040366	0
B11	27	40	M	Back	Spindle cell rhabdomyosarcoma of back	T1aN0M0	-	G2 IIA	malignant	Sst040330	0
B12	28	40	M	Back	Spindle cell rhabdomyosarcoma of back	T1aN0M0	-	G2 IIA	malignant	Sst040330	0
B13	29	48	F	Retroperitoneum	Spindle cell rhabdomyosarcoma of retroperitoneum	T2N0M0	-	G2 IIB	malignant	Apo040221	1
B14	30	48	F	Retroperitoneum	Spindle cell rhabdomyosarcoma of retroperitoneum	T2N0M0	-	G2 IIB	malignant	Apo040221	0
B15	31	15	M	Testis	Embryonal rhabdomyosarcoma of left epididymis	T2N0M0	-	G3 IIIB	malignant	Mtt110001	0
B16	32	15	M	Testis	Embryonal rhabdomyosarcoma of left epididymis	T2N0M0	-	G3 IIIB	malignant	Mtt110001	0
C1	33	34	M	Testis	Pleomorphic rhabdomyosarcoma of testis	T1bN0M0	-	G3 IIIA	malignant	Mtt040159	1
C2	34	34	M	Testis	Pleomorphic rhabdomyosarcoma of testis	T1bN0M0	-	G3 IIIA	malignant	Mtt040159	0
C3	35	49	M	Testis	Embryonal rhabdomyosarcoma of testis	T2bN0M0	-	G3 IIIB	malignant	Mtt030229	1
C4	36	49	M	Testis	Embryonal rhabdomyosarcoma of testis	T2bN0M0	-	G3 IIIB	malignant	Mtt030229	1
C5	37	30	F	Retroperitoneum	Pleomorphic rhabdomyosarcoma of retroperitoneum	T2bN0M0	-	G3 IIIB	malignant	Apo090014	0
C6	38	30	F	Retroperitoneum	Pleomorphic rhabdomyosarcoma of retroperitoneum	T2bN0M0	-	G3 IIIB	malignant	Apo090014	0
C7	39	50	F	Retroperitoneum	Pleomorphic rhabdomyosarcoma of retroperitoneum	T2bN0M0	-	G3 IIIB	malignant	Apo040222	0
C8	40	50	F	Retroperitoneum	Pleomorphic rhabdomyosarcoma of retroperitoneum	T2bN0M0	-	G3 IIIB	malignant	Apo040222	0
C9	41	52	F	Retroperitoneum	Embryonal rhabdomyosarcoma of retroperitoneum	T2bN0M0	-	G3 IIIB	malignant	Apo050127	0
C10	42	52	F	Retroperitoneum	Embryonal rhabdomyosarcoma of retroperitoneum	T2bN0M0	-	G3 IIIB	malignant	Apo050127	1
C11	43	19	M	Retroperitoneum	Pleomorphic rhabdomyosarcoma of retroperitoneum	T2N0M0	-	G3 IIIB	malignant	Apo080022	0
C12	44	19	M	Retroperitoneum	Pleomorphic rhabdomyosarcoma of retroperitoneum	T2N0M0	-	G3 IIIB	malignant	Apo080022	1
C13	45	8	M	Retroperitoneum	Pleomorphic rhabdomyosarcoma of retroperitoneum	T2N0M0	-	G3 IIIB	malignant	Apo070224	2
C14	46	8	M	Retroperitoneum	Pleomorphic rhabdomyosarcoma of retroperitoneum	T2N0M0	-	G3 IIIB	malignant	Apo070224	0
C15	47	26	F	Striated muscle	Pleomorphic rhabdomyosarcoma of retroperitoneum	T2N0M0	-	G3 IIIB	malignant	Srm080137	1
C16	48	26	F	Striated muscle	Pleomorphic rhabdomyosarcoma of retroperitoneum	T2N0M0	-	G3 IIIB	malignant	Srm080137	1
D1	49	44	M	Thigh	Embryonal rhabdomyosarcoma of left thigh	T2N0M0	-	G3 IIIB	malignant	Sst050011	0
D2	50	44	M	Thigh	Embryonal rhabdomyosarcoma of left thigh	T2N0M0	-	G3 IIIB	malignant	Sst050011	1
D3	51	77	M	Leg	Pleomorphic rhabdomyosarcoma of right leg	T2N0M0	-	G3 IIIB	malignant	Srm070134	0
D4	52	77	M	Leg	Pleomorphic rhabdomyosarcoma of right leg	T2N0M0	-	G3 IIIB	malignant	Srm070134	0
D5	53	48	M	Thigh	Pleomorphic rhabdomyosarcoma of left thigh	T2N0M0	-	G3 IIIB	malignant	Srm070200	0
D6	54	48	M	Thigh	Pleomorphic rhabdomyosarcoma of left thigh	T2N0M0	-	G3 IIIB	malignant	Srm070200	0
D7	55	49	M	Thigh	Pleomorphic rhabdomyosarcoma of left thigh	T2aN0M0	-	G3 IIIB	malignant	Srm030417	0
D8	56	49	M	Thigh	Pleomorphic rhabdomyosarcoma of left thigh	T2aN0M0	-	G3 IIIB	malignant	Srm030417	0
D9	57	49	M	Thigh	Pleomorphic rhabdomyosarcoma of right thigh	T2bN0M0	-	G3 IIIB	malignant	Sfb060326	0
D10	58	49	M	Thigh	Pleomorphic rhabdomyosarcoma of right thigh	T2bN0M0	-	G3 IIIB	malignant	Sfb060326	1
D11	59	33	F	Thigh	Pleomorphic rhabdomyosarcoma of right thigh	T1aN0M0	-	G3 IIIA	malignant	Sfb040332	2
D12	60	33	F	Thigh	Pleomorphic rhabdomyosarcoma of right thigh	T1aN0M0	-	G3 IIIA	malignant	Sfb040332	1
D13	61	39	M	Thigh	Pleomorphic rhabdomyosarcoma of right thigh	T2N0M0	-	G3 IIIB	malignant	Sfb040356	1
D14	62	39	M	Thigh	Pleomorphic rhabdomyosarcoma of right thigh	T2N0M0	-	G3 IIIB	malignant	Sfb040356	0
D15	63	91	M	Thigh	Pleomorphic rhabdomyosarcoma of right thigh	T2aN0M0	-	G3 IIIB	malignant	Srm030172	0
D16	64	91	M	Thigh	Pleomorphic rhabdomyosarcoma of right thigh	T2aN0M0	-	G3 IIIB	malignant	Srm030172	0
E1	65	30	M	Thigh	Embryonal rhabdomyosarcoma of left thigh	T1N0M0	-	G3 IIIA	malignant	Srm050187	1
E2	66	30	M	Thigh	Embryonal rhabdomyosarcoma of left thigh	T1N0M0	-	G3 IIIA	malignant	Srm050187	0
E3	67	50	M	Thigh	Pleomorphic rhabdomyosarcoma of right thigh	T1aN0M0	-	G3 IIIA	malignant	Srm040370	0
E4	68	50	M	Thigh	Pleomorphic rhabdomyosarcoma of right thigh	T1aN0M0	-	G3 IIIA	malignant	Srm040370	1
E5	69	20	F	Leg	Embryonal rhabdomyosarcoma of left leg	T1aN0M0	-	G3 IIIA	malignant	Srm050111	1
E6	70	20	F	Leg	Embryonal rhabdomyosarcoma of left leg	T1aN0M0	-	G3 IIIA	malignant	Srm050111	0
E7	71	1.5	F	Leg	Embryonal rhabdomyosarcoma of left leg	T2aN0M0	-	G3 IIIB	malignant	Srm040204	0
E8	72	1.5	F	Leg	Embryonal rhabdomyosarcoma of left leg	T2aN0M0	-	G3 IIIB	malignant	Srm040204	1
E9	73	30	M	Leg	Embryonal rhabdomyosarcoma of left leg	T2aN0M0	-	G3 IIIB	malignant	Srm030089	2
E10	74	30	M	Leg	Embryonal rhabdomyosarcoma of left leg	T2aN0M0	-	G3 IIIB	malignant	Srm030089	1
E11	75	67	M	Lower limb	Pleomorphic rhabdomyosarcoma of right lower limb	T1aN0M0	-	G3 IIIA	malignant	Srm050001	1
E12	76	67	M	Lower limb	Pleomorphic rhabdomyosarcoma of right lower limb	T1aN0M0	-	G3 IIIA	malignant	Srm050001	1
E13	77	85	F	Lower limb	Pleomorphic rhabdomyosarcoma of right lower limb	T2N0M0	-	G3 IIIB	malignant	Srm060162	0
E14	78	85	F	Lower limb	Pleomorphic rhabdomyosarcoma of right lower limb	T2N0M0	-	G3 IIIB	malignant	Srm060162	0
E15	79	48	M	Lower limb	Pleomorphic rhabdomyosarcoma of left lower limb	T2N0M0	-	G3 IIIB	malignant	Srm070133	0
E16	80	48	M	Lower limb	Pleomorphic rhabdomyosarcoma of left lower limb	T2N0M0	-	G3 IIIB	malignant	Srm070133	1
F1	81	36	M	Striated muscle	Pleomorphic rhabdomyosarcoma of right upper arm	T1aN0M0	-	G3 IIIA	malignant	Srm030153	3
F2	82	36	M	Striated muscle	Pleomorphic rhabdomyosarcoma of right upper arm	T1aN0M0	-	G3 IIIA	malignant	Srm030153	3
F3	83	50	F	Striated muscle	Pleomorphic rhabdomyosarcoma of right femur	T2bN0M0	-	G3 IIIB	malignant	Srm030018	1
F4	84	50	F	Striated muscle	Pleomorphic rhabdomyosarcoma of right femur	T2bN0M0	-	G3 IIIB	malignant	Srm030018	1
F5	85	82	M	Striated muscle	Embryonal rhabdomyosarcoma of left buttocks	T1aN0M0	-	G3 IIIA	malignant	Sft070082	1
F6	86	82	M	Striated muscle	Embryonal rhabdomyosarcoma of left buttocks	T1aN0M0	-	G3 IIIA	malignant	Sft070082	0
F7	87	33	F	Striated muscle	Embryonal rhabdomyosarcoma of left lower mandible	T2aN0M0	-	G3 IIIB	malignant	Srm050008	0
F8	88	33	F	Striated muscle	Embryonal rhabdomyosarcoma of left lower mandible	T2aN0M0	-	G3 IIIB	malignant	Srm050008	0
F9	89	42	F	Striated muscle	Embryonal rhabdomyosarcoma of neck	T2aN0M0	-	G3 IIIB	malignant	Srm050142	1
F10	90	42	F	Striated muscle	Embryonal rhabdomyosarcoma of neck	T2aN0M0	-	G3 IIIB	malignant	Srm050142	1
F11	91	24	M	Striated muscle	Pleomorphic rhabdomyosarcoma of right neck	T2N0M0	-	G3 IIIB	malignant	Srm060217	1
F12	92	24	M	Striated muscle	Pleomorphic rhabdomyosarcoma of right neck	T2N0M0	-	G3 IIIB	malignant	Srm060217	0
F13	93	20	M	Striated muscle	Pleomorphic rhabdomyosarcoma of left shoulder	T1aN0M0	-	G3 IIIA	malignant	Srm050022	1
F14	94	20	M	Striated muscle	Pleomorphic rhabdomyosarcoma of left shoulder	T1aN0M0	-	G3 IIIA	malignant	Srm050022	0
F15	95	25	M	Bone	Pleomorphic rhabdomyosarcoma of right shoulder	T1N0M0	-	G3 IIIA	malignant	Lbn060059	0
F16	96	25	M	Bone	Pleomorphic rhabdomyosarcoma of right shoulder	T1N0M0	-	G3 IIIA	malignant	Lbn060059	0
G1	97	52	M	Bone	Embryonal rhabdomyosarcoma of right shoulder	T1N0M0	-	G3 IIIA	malignant	Lbn080039	0
G2	98	52	M	Bone	Embryonal rhabdomyosarcoma of right shoulder	T1N0M0	-	G3 IIIA	malignant	Lbn080039	0
G3	99	39	M	Bone	Pleomorphic rhabdomyosarcoma of left humerus	T1N0M0	-	G3 IIIA	malignant	Lbn080040	1
G4	100	39	M	Bone	Pleomorphic rhabdomyosarcoma of left humerus (tumor necrosis)	T1N0M0	-	G3 IIIA	malignant	Lbn080040	0
G5	101	20	M	Bone	Embryonal rhabdomyosarcoma of thoracic vertebra	T1bN0M0	-	G3 IIIA	malignant	Lbn020026	1
G6	102	20	M	Bone	Embryonal rhabdomyosarcoma of thoracic vertebra	T1bN0M0	-	G3 IIIA	malignant	Lbn020026	1
G7	103	46	M	Pleura	Pleomorphic rhabdomyosarcoma of right chest wall	T2bN0M0	-	G3 IIIB	malignant	Atc030120	0
G8	104	46	M	Pleura	Pleomorphic rhabdomyosarcoma of right chest wall	T2bN0M0	-	G3 IIIB	malignant	Atc030120	1
G9	105	15	M	Pleura	Embryonal rhabdomyosarcoma of right pleura	T2bN0M0	-	G3 IIIB	malignant	Atc060342	2
G10	106	15	M	Pleura	Embryonal rhabdomyosarcoma of right pleura	T2bN0M0	-	G3 IIIB	malignant	Atc060342	2
G11	107	40	F	Abdominal cavity	Embryonal rhabdomyosarcoma of chest wall	T2bN0M0	-	G3 IIIB	malignant	Aac040131	1
G12	108	40	F	Abdominal cavity	Embryonal rhabdomyosarcoma of chest wall	T2bN0M0	-	G3 IIIB	malignant	Aac040131	1
G13	109	60	M	Bladder	Embryonal rhabdomyosarcoma of bladder	T2N0M0	-	G3 IIIB	malignant	Ubd030085	1
G14	110	60	M	Bladder	Embryonal rhabdomyosarcoma of bladder	T2N0M0	-	G3 IIIB	malignant	Ubd030085	1
G15	111	68	M	Bladder	Embryonal rhabdomyosarcoma of bladder	T2N0M0	-	G3 IIIB	malignant	Ubd030124	1
G16	112	68	M	Bladder	Embryonal rhabdomyosarcoma of bladder	T2N0M0	-	G3 IIIB	malignant	Ubd030124	1
H1	113	74	F	Bladder	Pleomorphic rhabdomyosarcoma of bladder	T2bN0M0	-	G3 IIIB	malignant	Ubd040458	0
H2	114	74	F	Bladder	Pleomorphic rhabdomyosarcoma of bladder	T2bN0M0	-	G3 IIIB	malignant	Ubd040458	1
H3	115	32	F	Uterine cervix	Pleomorphic rhabdomyosarcoma of cervix	T2bN0M0	-	G3 IIIB	malignant	Fdu041182	0
H4	116	32	F	Uterine cervix	Pleomorphic rhabdomyosarcoma of cervix	T2bN0M0	-	G3 IIIB	malignant	Fdu041182	0
H5	117	67	F	Uterine cervix	Pleomorphic rhabdomyosarcoma of cervix	T2bN0M0	-	G3 IIIB	malignant	Fdu040953	0
H6	118	67	F	Uterine cervix	Pleomorphic rhabdomyosarcoma of cervix	T2bN0M0	-	G3 IIIB	malignant	Fdu040953	0
H7	119	51	F	Uterine cervix	Pleomorphic rhabdomyosarcoma of cervix	T2bN0M0	-	G3 IIIB	malignant	Fdu041147	0
H8	120	51	F	Uterine cervix	Pleomorphic rhabdomyosarcoma of cervix	T2bN0M0	-	G3 IIIB	malignant	Fdu041147	0
H9	121	49	F	Uterus	Pleomorphic rhabdomyosarcoma of uterus	T2bN0M0	-	G3 IIIB	malignant	Fur041163	0
H10	122	49	F	Uterus	Pleomorphic rhabdomyosarcoma of uterus	T2bN0M0	-	G3 IIIB	malignant	Fur041163	0
H11	123	47	F	Ovary	Embryonal rhabdomyosarcoma of left ovary	T1N0M0	-	G3 IIIA	malignant	Fov041041	0
H12	124	47	F	Ovary	Embryonal rhabdomyosarcoma of left ovary	T1N0M0	-	G3 IIIA	malignant	Fov041041	0
H13	125	1	M	Scrotum	Embryonal rhabdomyosarcoma of left scrotum	T2N0M0	-	G3 IIIB	malignant	Msc030257	2
H14	126	1	M	Scrotum	Embryonal rhabdomyosarcoma of left scrotum	T2N0M0	-	G3 IIIB	malignant	Msc030257	2
H15	127	73	M	Heart	Embryonal rhabdomyosarcoma of right cardiac ventricle	T1N0M0	-	G3 IIIA	malignant	Cht050018	1
H16	128	73	M	Heart	Embryonal rhabdomyosarcoma of right cardiac ventricle (hemorrhage)	T1N0M0	-	G3 IIIA	malignant	Cht050018	1
I1	129	45	M	Skin	Pleomorphic rhabdomyosarcoma of right face	T1N0M0	-	G3 IIIA	malignant	Kin090031	1
I2	130	45	M	Skin	Pleomorphic rhabdomyosarcoma of right face	T1N0M0	-	G3 IIIA	malignant	Kin090031	2
I3	131	8	F	Nose	Embryonal rhabdomyosarcoma of right nasal cavity	T1aN0M0	-	G3 IIIA	malignant	Rns030045	1
I4	132	8	F	Nose	Embryonal rhabdomyosarcoma of right nasal cavity	T1aN0M0	-	G3 IIIA	malignant	Rns030045	1
I5	133	26	M	Nose	Embryonal rhabdomyosarcoma of right nasal cavity	T1aN0M0	-	G3 IIIA	malignant	Rns050364	2
I6	134	26	M	Nose	Embryonal rhabdomyosarcoma of right nasal cavity	T1aN0M0	-	G3 IIIA	malignant	Rns050364	1
I7	135	27	M	Nose	Embryonal rhabdomyosarcoma of nasal cavity	T1aN0M0	-	G3 IIIA	malignant	Rns050303	1
I8	136	27	M	Nose	Embryonal rhabdomyosarcoma of nasal cavity	T1aN0M0	-	G3 IIIA	malignant	Rns050303	1
I9	137	13	M	Eye	Embryonal rhabdomyosarcoma of right eye sockets	T1aN0M0	-	G3 IIIA	malignant	Vey040018	1
I10	138	13	M	Eye	Embryonal rhabdomyosarcoma of right eye sockets	T1aN0M0	-	G3 IIIA	malignant	Vey040018	0
I11	139	19	F	Larynx	Embryonal rhabdomyosarcoma of larynx	T1bN0M0	-	G3 IIIA	malignant	Rla070044	1
I12	140	19	F	Larynx	Embryonal rhabdomyosarcoma of larynx	T1bN0M0	-	G3 IIIA	malignant	Rla070044	1
I13	141	17	F	Leg	Alveolus rhabdomyosarcoma of left leg	T2aN0M0	-	G4 IIIB	malignant	Srm030424	1
I14	142	17	F	Leg	Alveolus rhabdomyosarcoma of left leg	T2aN0M0	-	G4 IIIB	malignant	Srm030424	1
I15	143	29	F	Thigh	Embryonal rhabdomyosarcoma of right thigh	T1N0M0	-	G4 IIIA	malignant	Srm060028	0
I16	144	29	F	Thigh	Embryonal rhabdomyosarcoma of right thigh	T1N0M0	-	G4 IIIA	malignant	Srm060028	0
J1	145	56	M	Thigh	Alveolus rhabdomyosarcoma of left thigh	T2aN0M0	-	G4 IIIB	malignant	Srm040086	2
J2	146	56	M	Thigh	Alveolus rhabdomyosarcoma of left thigh	T2aN0M0	-	G4 IIIB	malignant	Srm040086	2
J3	147	28	M	Thigh	Alveolus rhabdomyosarcoma of right thigh	T1N0M0	-	G4 IIIA	malignant	Str060112	1
J4	148	28	M	Thigh	Alveolus rhabdomyosarcoma of right thigh	T1N0M0	-	G4 IIIA	malignant	Str060112	1
J5	149	52	M	Thigh	Embryonal rhabdomyosarcoma of left thigh	T1aN0M0	-	G4 IIIB	malignant	Sst060152	0
J6	150	52	M	Thigh	Embryonal rhabdomyosarcoma of left thigh (fatty tissue and blood vessel)	T1aN0M0	-	G4 IIIB	malignant	Sst060152	0
J7	151	20	F	Thigh	Alveolus rhabdomyosarcoma of left thigh	T2N0M0	-	G4 IIIB	malignant	Sst060139	1
J8	152	20	F	Thigh	Alveolus rhabdomyosarcoma of left thigh	T2N0M0	-	G4 IIIB	malignant	Sst060139	0
J9	153	36	M	Thigh	Alveolus rhabdomyosarcoma of left thigh	T1N0M0	-	G4 IIIA	malignant	Sst050255	1
J10	154	36	M	Thigh	Alveolus rhabdomyosarcoma of left thigh	T1N0M0	-	G4 IIIA	malignant	Sst050255	1
J11	155	10	M	Striated muscle	Alveolus rhabdomyosarcoma of left leg	T2aN0M0	-	G4 IIIB	malignant	Srm040374	2
J12	156	10	M	Striated muscle	Alveolus rhabdomyosarcoma of left leg	T2aN0M0	-	G4 IIIB	malignant	Srm040374	2
J13	157	47	F	Striated muscle	Alveolus rhabdomyosarcoma of right leg	T2bN0M0	-	G4 IIIB	malignant	Scf050033	2
J14	158	47	F	Striated muscle	Alveolus rhabdomyosarcoma of right leg	T2bN0M0	-	G4 IIIB	malignant	Scf050033	2
J15	159	14	F	Striated muscle	Alveolus rhabdomyosarcoma of right leg	T1N0M0	-	G4 IIIA	malignant	Sst040380	3
J16	160	14	F	Striated muscle	Alveolus rhabdomyosarcoma of right leg	T1N0M0	-	G4 IIIA	malignant	Sst040380	3
K1	161	32	M	Striated muscle	Alveolus rhabdomyosarcoma of left forearm	T1N0M0	-	G4 IIIA	malignant	Sst060078	1
K2	162	32	M	Striated muscle	Alveolus rhabdomyosarcoma of left forearm	T1N0M0	-	G4 IIIA	malignant	Sst060078	1
K3	163	38	F	Striated muscle	Alveolus rhabdomyosarcoma of left upper arm	T1N0M0	-	G4 IIIA	malignant	Sst060124	1
K4	164	38	F	Striated muscle	Alveolus rhabdomyosarcoma of left upper arm	T1N0M0	-	G4 IIIA	malignant	Sst060124	1
K5	165	17	M	Striated muscle	Alveolus rhabdomyosarcoma of right forearm	T2N0M0	-	G4 IIIB	malignant	Srm060222	1
K6	166	17	M	Striated muscle	Alveolus rhabdomyosarcoma of right forearm	T2N0M0	-	G4 IIIB	malignant	Srm060222	1
K7	167	28	F	Striated muscle	Alveolus rhabdomyosarcoma of right upper limb	T1N1M0	-	G4 IVA	malignant	Srm050162	2
K8	168	28	F	Striated muscle	Alveolus rhabdomyosarcoma of right upper limb	T1N1M0	-	G4 IVA	malignant	Srm050162	2
K9	169	33	F	Striated muscle	Alveolus rhabdomyosarcoma of buttocks	T2N0M0	-	G4 IIIB	malignant	Srm060314	0
K10	170	33	F	Striated muscle	Alveolus rhabdomyosarcoma of buttocks	T2N0M0	-	G4 IIIB	malignant	Srm060314	1
K11	171	81	M	Striated muscle	Alveolus rhabdomyosarcoma of right forearm	T2N0M0	-	G4 IIIB	malignant	Srm060195	1
K12	172	81	M	Striated muscle	Alveolus rhabdomyosarcoma of right forearm	T2N0M0	-	G4 IIIB	malignant	Srm060195	1
K13	173	12	M	Striated muscle	Alveolus rhabdomyosarcoma of left lumbar part	T2N0M0	-	G4 IIIB	malignant	Sst080119	2
K14	174	12	M	Striated muscle	Alveolus rhabdomyosarcoma of left lumbar part	T2N0M0	-	G4 IIIB	malignant	Sst080119	1
K15	175	42	F	Striated muscle	Alveolus rhabdomyosarcoma of left occlusalf surface	T1aN0M0	-	G4 IIIA	malignant	Srm050039	1
K16	176	42	F	Striated muscle	Alveolus rhabdomyosarcoma of left occlusalf surface	T1aN0M0	-	G4 IIIA	malignant	Srm050039	1
L1	177	34	M	Abdominal cavity	Alveolus rhabdomyosarcoma of left chest wall	T2N0M0	-	G4 IIIB	malignant	Str070054	1
L2	178	34	M	Abdominal cavity	Alveolus rhabdomyosarcoma of left chest wall	T2N0M0	-	G4 IIIB	malignant	Str070054	1
L3	179	32	F	Pleura	Alveolus rhabdomyosarcoma of thoracic part	T2aN0M1	-	G4 IVB	malignant	Atc050064	1
L4	180	32	F	Pleura	Alveolus rhabdomyosarcoma of thoracic part	T2aN0M1	-	G4 IVB	malignant	Atc050064	1
L5	181	24	F	Uterus	Alveolus rhabdomyosarcoma of uterus	T2bN1M1	-	G4 IVB	malignant	Fur020726	0
L6	182	24	F	Uterus	Alveolus rhabdomyosarcoma of uterus	T2bN1M1	-	G4 IVB	malignant	Fur020726	0
L7	183	44	M	Testis	Alveolus rhabdomyosarcoma of testis	T1bN0M0	-	G4 IIIA	malignant	Mtt040137	1
L8	184	44	M	Testis	Alveolus rhabdomyosarcoma of testis	T1bN0M0	-	G4 IIIA	malignant	Mtt040137	1
L9	185	12	F	Vulva	Alveolus rhabdomyosarcoma of vulva	T2N0M0	-	G4 IIIB	malignant	Fvl090047	1
L10	186	12	F	Vulva	Alveolus rhabdomyosarcoma of vulva	T2N0M0	-	G4 IIIB	malignant	Fvl090047	1
L11	187	21	M	Retroperitoneum	Alveolus rhabdomyosarcoma of retroperitoneum	T1bN0M0	-	G4 IIIA	malignant	Apo040019	2
L12	188	21	M	Retroperitoneum	Alveolus rhabdomyosarcoma of retroperitoneum	T1bN0M0	-	G4 IIIA	malignant	Apo040019	2
L13	189	15	M	Rectum	Alveolus rhabdomyosarcoma of anus	T2N0M0	-	G4 IIIB	malignant	Dre062791	0
L14	190	15	M	Rectum	Alveolus rhabdomyosarcoma of anus	T2N0M0	-	G4 IIIB	malignant	Dre062791	0
L15	191	23	F	Pelvic cavity	Alveolus rhabdomyosarcoma of abdominal cavity	T2bN0M0	-	G4 IIIB	malignant	Apc040155	0
L16	192	23	F	Pelvic cavity	Alveolus rhabdomyosarcoma of abdominal cavity	T2bN0M0	-	G4 IIIB	malignant	Apc040155	1
M1	193	50	M	Striated muscle	Skeletal muscle tissue	-	-	-	normal	Srm05N007	0
M2	194	50	M	Striated muscle	Skeletal muscle tissue	-	-	-	normal	Srm05N007	0
M3	195	22	M	Striated muscle	Skeletal muscle tissue	-	-	-	normal	Srm05N009	0
M4	196	22	M	Striated muscle	Skeletal muscle tissue	-	-	-	normal	Srm05N009	0
M5	197	40	M	Striated muscle	Skeletal muscle tissue	-	-	-	normal	Srm05N014	0
M6	198	40	M	Striated muscle	Skeletal muscle tissue	-	-	-	normal	Srm05N014	0
M7	199	15	F	Striated muscle	Skeletal muscle tissue	-	-	-	normal	Srm06N002	0
M8	200	15	F	Striated muscle	Skeletal muscle tissue	-	-	-	normal	Srm06N002	0
M9	201	45	M	Striated muscle	Striated muscle tissue	-	-	-	normal	Srm06N003	0
M10	202	45	M	Striated muscle	Striated muscle tissue	-	-	-	normal	Srm06N003	0
M11	203	18	F	Striated muscle	Skeletal muscle tissue	-	-	-	normal	Srm06N010	0
M12	204	18	F	Striated muscle	Skeletal muscle tissue	-	-	-	normal	Srm06N010	0
M13	205	35	M	Striated muscle	Skeletal muscle tissue	-	-	-	normal	Srm05N006	0
M14	206	35	M	Striated muscle	Skeletal muscle tissue	-	-	-	normal	Srm05N006	0
M15	207	40	M	Striated muscle	Skeletal muscle tissue	-	-	-	normal	Srm05N005	0
M16	208	40	M	Striated muscle	Skeletal muscle tissue	-	-	-	normal	Srm05N005	0
